# Supplementary material for: Signs of biological activities of 28,000-year-old mammoth nuclei in mouse oocytes visualized by live-cell imaging
Source: Sci Rep. 2019 Mar 11;9:4050. doi: 10.1038/s41598-019-40546-1 (PMC6411884; doi:10.1038/s41598-019-40546-1)
Supplement: Supplementary file 8 — List of proteins identified in 1) the mammoth bone marrow and 2) the mammoth muscle. [file 41598_2019_40546_MOESM8_ESM.xlsx]

## Sheet: Sheet1
Table S2. List of proteins identified in the mammoth tissues. NPM: Number of peptide matched.
					NPM	Blast Results
No.	Uniprot ID	Name	Species	% Cov	(95%)	Uniprot ID	Protein Name	identity	Score	E-value
Table S2-1. Proteins identified in the bone marrow sample.
1	A4ZYA6_SHEEP	Vimentin (Fragment)	SHEEP	74.9	156	VIME_HUMAN	Vimentin	0.98	2269	0
2	F6S395_MACMU	Uncharacterized protein	MACMU	74.8	235	CO6A3_HUMAN	Isoform 3 of Collagen alpha-3(VI) chain	0.98	5082	0
3	Q9D1R6_MOUSE	Putative uncharacterized protein	MOUSE	74.7	27	TPM2_HUMAN	Tropomyosin beta chain	0.99	1370	0
4	G3SSE0_LOXAF	Uncharacterized protein	LOXAF	74.2	859	CO1A1_HUMAN	Collagen alpha-1(I) chain	0.96	7886	0
5	G3X0G9_SARHA	Uncharacterized protein	SARHA	74.2	12	MYL1_HUMAN	Myosin light chain 1/3, skeletal muscle isoform	0.94	903	2.0×10-123
6	H2Q453_PANTR	Uncharacterized protein	PANTR	74.2	4	BAF_HUMAN	Barrier-to-autointegration factor	0.98	462	7.0×10-60
7	G3SZZ0_LOXAF	Uncharacterized protein	LOXAF	74	31	ENOA_HUMAN	Alpha-enolase	0.96	2141	0
8	G3TX01_LOXAF	Peptidyl-prolyl cis-trans isomerase	LOXAF	73.8	7	PPIA_HUMAN	Peptidyl-prolyl cis-trans isomerase A	0.99	875	2.0×10-119
9	G3TQP2_LOXAF	Uncharacterized protein	LOXAF	73.7	10	FABPH_HUMAN	Fatty acid-binding protein, heart	0.89	618	4.0×10-82
10	G3SYR8_LOXAF	Uncharacterized protein	LOXAF	72.5	120	PGS2_HUMAN	Decorin	0.9	1704	0
11	G3TIC0_LOXAF	Uncharacterized protein	LOXAF	72.4	548	CO1A2_HUMAN	Collagen alpha-2(I) chain	0.92	7050	0
12	G3WK23_SARHA	Uncharacterized protein	SARHA	70.5	471	CO1A1_HUMAN	Collagen alpha-1(I) chain	0.9	7529	0
13	Q497E4_MOUSE	Actin, alpha, cardiac muscle 1	MOUSE	70.3	28	ACTC_HUMAN	Actin, alpha cardiac muscle 1	1	1973	0
14	Q4TUA6_PHACI	Beta-actin	PHACI	70.1	34	ACTB_HUMAN	Actin, cytoplasmic 1	0.99	1957	0
15	G3UJ68_LOXAF	Uncharacterized protein (Fragment)	LOXAF	70	14	TNNC2_HUMAN	Troponin C, skeletal muscle	0.99	807	6.0×10-110
16	M3YZA9_MUSPF	Triosephosphate isomerase (Fragment)	MUSPF	69.9	25	TPIS_HUMAN	Triosephosphate isomerase	0.95	1400	0
17	G3T384_LOXAF	Annexin	LOXAF	69.8	14	ANXA1_HUMAN	Annexin A1	0.92	1441	0
18	G3TBD6_LOXAF	Uncharacterized protein	LOXAF	69.4	804	CO6A3_HUMAN	Isoform 4 of Collagen alpha-3(VI) chain	0.84	11329	0
19	G5ANK8_HETGA	Collagen alpha-2(I) chain	HETGA	69	144	CO1A2_HUMAN	Collagen alpha-2(I) chain	0.92	7018	0
20	G3STD5_LOXAF	Uncharacterized protein	LOXAF	68.8	45	BGH3_HUMAN	Transforming growth factor-beta-induced protein ig-h3	0.92	3227	0
21	F1PHY1_CANFA	Collagen alpha-2(I) chain	CANFA	68.5	183	CO1A2_HUMAN	Collagen alpha-2(I) chain	0.95	7222	0
22	M3XR96_MUSPF	Uncharacterized protein	MUSPF	68.1	192	CO1A2_HUMAN	Collagen alpha-2(I) chain	0.94	7179	0
23	CO1A2_BOVIN	Collagen alpha-2(I) chain	BOVIN	67.8	140	CO1A2_HUMAN	Collagen alpha-2(I) chain	0.93	7080	0
24	F7ESP4_MACMU	Uncharacterized protein (Fragment)	MACMU	67.5	64	PGS1_HUMAN	Biglycan	0.86	1613	0
25	D3DTX7_HUMAN	Collagen, type I, alpha 1, isoform CRA_a	HUMAN	66.6	408	CO1A1_HUMAN	Collagen alpha-1(I) chain	0.99	4933	0
26	G3SM17_LOXAF	Uncharacterized protein	LOXAF	66.2	8	FABP4_HUMAN	Fatty acid-binding protein, adipocyte	0.89	604	5.0×10-80
27	G3SYR5_LOXAF	Uncharacterized protein	LOXAF	65	84	LUM_HUMAN	Lumican	0.89	1610	0
28	F7CS04_HORSE	Uncharacterized protein (Fragment)	HORSE	64.8	17	TPM1_HUMAN	Isoform 8 of Tropomyosin alpha-1 chain	0.97	1167	3.0×10-161
29	I3QPY2_ELEMA	Biglycan	ELEMA	64.8	93	PGS1_HUMAN	Biglycan	0.94	1812	0
30	Q3TAF9_MOUSE	Putative uncharacterized protein	MOUSE	64.8	79	PGS1_HUMAN	Biglycan	0.95	1846	0
31	G3TF35_LOXAF	Annexin (Fragment)	LOXAF	64.2	22	ANXA5_HUMAN	Annexin A5	0.96	1525	0
32	G3TRV5_LOXAF	Triosephosphate isomerase	LOXAF	63.5	24	TPIS_HUMAN	Isoform 2 of Triosephosphate isomerase	0.97	1254	6.0×10-175
33	CO2A1_MOUSE	Isoform 7 of Collagen alpha-1(II) chain	MOUSE	63.2	50	CO2A1_HUMAN	Collagen alpha-1(II) chain	0.95	7989	0
34	G3U4E5_LOXAF	Uncharacterized protein	LOXAF	62.7	34	ENOB_HUMAN	Beta-enolase	0.99	2203	0
35	G3TJQ2_LOXAF	Fructose-bisphosphate aldolase	LOXAF	61.7	19	ALDOA_HUMAN	Isoform 2 of Fructose-bisphosphate aldolase A	0.96	2083	0
36	G3U214_LOXAF	Uncharacterized protein (Fragment)	LOXAF	61.4	208	CO6A2_HUMAN	Collagen alpha-2(VI) chain	0.88	4712	0
37	G3T6E4_LOXAF	Uncharacterized protein (Fragment)	LOXAF	60.6	35	COMP_HUMAN	Cartilage oligomeric matrix protein	0.95	3422	0
38	F1LRM7_RAT	Collagen alpha-1(II) chain	RAT	60.3	49	CO2A1_HUMAN	Isoform 1 of Collagen alpha-1(II) chain	0.96	7695	0
39	G1QBX7_MYOLU	Uncharacterized protein	MYOLU	60.3	4	H33_HUMAN	Histone H3.3	0.96	653	2.0×10-87
40	F1PQL8_CANFA	Uncharacterized protein	CANFA	59.8	34	ACTG_HUMAN	Actin, cytoplasmic 2	0.95	1828	0
41	G5AUZ4_HETGA	Calmodulin	HETGA	59.6	6	CALM_HUMAN	Calmodulin	0.99	756	7.0×10-102
42	Q3TQ13_MOUSE	Putative uncharacterized protein	MOUSE	59.1	16	HSP7C_HUMAN	Heat shock cognate 71 kDa protein	0.99	3288	0
43	F7F6H0_MACMU	Peroxiredoxin-6	MACMU	58.9	12	PRDX6_HUMAN	Peroxiredoxin-6	0.99	1160	2.0×10-161
44	Q53HR5_HUMAN	Elongation factor 1-alpha (Fragment)	HUMAN	58.9	6	EF1A1_HUMAN	Elongation factor 1-alpha 1	0.99	2399	0
45	G3SU79_LOXAF	Uncharacterized protein	LOXAF	58.3	48	ASPN_HUMAN	Asporin	0.89	1760	0
46	G3UB83_LOXAF	Uncharacterized protein (Fragment)	LOXAF	58.3	134	COEA1_HUMAN	Collagen alpha-1(XIV) chain	0.91	8612	0
47	G3SSP6_LOXAF	Uncharacterized protein	LOXAF	58.2	167	FMOD_HUMAN	Fibromodulin	0.91	1860	0
48	F6QAT0_HORSE	Uncharacterized protein	HORSE	58.1	393	CO6A3_HUMAN	Collagen alpha-3(VI) chain	0.88	14359	0
49	H2P3H3_PONAB	Uncharacterized protein	PONAB	57.9	53	CO6A2_HUMAN	Isoform 2C2A' of Collagen alpha-2(VI) chain	0.96	3081	0
50	G1L082_AILME	Uncharacterized protein (Fragment)	AILME	57.2	1	SRSF3_HUMAN	Serine/arginine-rich splicing factor 3	0.93	796	7.0×10-108
51	G3T5N3_LOXAF	Uncharacterized protein	LOXAF	56.7	175	CO6A1_HUMAN	Collagen alpha-1(VI) chain	0.76	3937	0
52	E1BHJ0_BOVIN	Profilin OS=Bos taurus PE=3 SV=1	BOVIN	56.4	3	PROF1_HUMAN	Profilin-1	0.94	699	3.0×10-94
53	G3UGN3_LOXAF	Uncharacterized protein (Fragment)	LOXAF	56.4	19	KV404_HUMAN	Ig kappa chain V-IV region B17	0.71	409	1.0×10-50
54	G3SVC4_LOXAF	Uncharacterized protein (Fragment)	LOXAF	56.3	3	ACBP_HUMAN	Isoform 2 of Acyl-CoA-binding protein	0.78	406	6.0×10-51
55	G3UM21_LOXAF	Uncharacterized protein (Fragment)	LOXAF	56.1	3	PRDX5_HUMAN	Peroxiredoxin-5, mitochondrial	0.89	738	2.0×10-99
56	Q542H7_MOUSE	Fabp4 protein	MOUSE	56.1	7	FABP4_HUMAN	Fatty acid-binding protein, adipocyte	0.92	625	3.0×10-83
57	G1T5V9_RABIT	Uncharacterized protein	RABIT	55.7	51	CO2A1_HUMAN	Collagen alpha-1(II) chain	0.97	8158	0
58	G3SR87_LOXAF	Uncharacterized protein	LOXAF	55.6	88	LMNA_HUMAN	Prelamin-A/C	0.98	3250	0
59	G3TSY7_LOXAF	Uncharacterized protein	LOXAF	55.6	32	KERA_HUMAN	Keratocan	0.91	1673	0
60	G3SQ00_LOXAF	Uncharacterized protein	LOXAF	55.4	98	MIME_HUMAN	Mimecan	0.9	1403	0
61	F7CMU1_HORSE	Uncharacterized protein (Fragment)	HORSE	55.3	1	TPPP3_HUMAN	Tubulin polymerization-promoting protein family member 3	0.98	892	4.0×10-122
62	L8YB91_TUPCH	Histone H2B type 1-M	TUPCH	55.2	34	H2B1C_HUMAN	Histone H2B type 1-C/E/F/G/I	0.98	618	5.0×10-80
63	B3RFA9_SORAR	Putative uncharacterized protein SH_m009_jsmB0827r	SORAR	54.8	24	HBE_HUMAN	Hemoglobin subunit epsilon	0.87	671	3.0×10-87
64	G3TGU5_LOXAF	Uncharacterized protein (Fragment)	LOXAF	54.6	32	HPT_HUMAN	Haptoglobin	0.83	1500	0
65	D3YWD1_MOUSE	Protein Col6a3 (Fragment)	MOUSE	53.6	170	CO6A3_HUMAN	Collagen alpha-3(VI) chain	0.83	7250	0
66	H0UUU2_CAVPO	Uncharacterized protein	CAVPO	52.6	54	CO2A1_HUMAN	Collagen alpha-1(II) chain	0.91	7546	0
67	H0VIY0_CAVPO	Uncharacterized protein	CAVPO	52.2	261	CO6A3_HUMAN	Collagen alpha-3(VI) chain	0.83	13578	0
68	L9L898_TUPCH	Creatine kinase M-type	TUPCH	51.7	33	KCRM_HUMAN	Creatine kinase M-type	0.98	2001	0
69	G3SVV6_LOXAF	Malate dehydrogenase	LOXAF	51.5	11	MDHM_HUMAN	Malate dehydrogenase, mitochondrial	0.94	1646	0
70	G3UNP6_LOXAF	Uncharacterized protein (Fragment)	LOXAF	51.3	93	IGHG2_HUMAN	Ig gamma-2 chain C region	0.64	1081	3.0×10-145
71	ALBU_BOVIN	Serum albumin	BOVIN	50.9	50	ALBU_HUMAN	Serum albumin	0.77	2565	0
72	G3I8R9_CRIGR	78 kDa glucose-regulated protein	CRIGR	50.6	14	GRP78_HUMAN	78 kDa glucose-regulated protein	0.99	3284	0
73	S7NI01_MYOBR	Peroxiredoxin-1	MYOBR	50.6	9	PRDX1_HUMAN	Peroxiredoxin-1	0.99	1056	9.0×10-146
74	G3SU45_LOXAF	Uncharacterized protein (Fragment)	LOXAF	50.2	9	ANT3_HUMAN	Antithrombin-III	0.9	2118	0
75	G7NXW8_MACFA	Putative uncharacterized protein	MACFA	50	18	MYL3_HUMAN	Myosin light chain 3	0.96	990	1.0×10-136
76	H0VA27_CAVPO	Serum amyloid A protein	CAVPO	50	1	SAA1_HUMAN	Serum amyloid A-1 protein	0.71	466	2.0×10-59
77	G3T9G3_LOXAF	Uncharacterized protein	LOXAF	49.3	42	TRFE_HUMAN	Serotransferrin	0.65	2349	0
78	ANXA1_RABIT	Annexin A1	RABIT	49.1	6	ANXA1_HUMAN	Annexin A1	0.91	1617	0
79	G3T1Z8_LOXAF	Uncharacterized protein (Fragment)	LOXAF	49.1	9	PRDX2_HUMAN	Peroxiredoxin-2	0.96	569	4.0×10-74
80	L5K0F0_PTEAL	10 kDa heat shock protein, mitochondrial	PTEAL	49.1	2	CH10_HUMAN	10 kDa heat shock protein, mitochondrial	0.99	505	9.0×10-66
81	F7BAY6_HORSE	Serum albumin	HORSE	48.8	37	ALBU_HUMAN	Serum albumin	0.77	2596	0
82	Q6P725_RAT	Desmin	RAT	48.8	44	DESM_HUMAN	Desmin	0.98	2281	0
83	L9KLG0_TUPCH	Collagen alpha-3(VI) chain	TUPCH	48.7	389	CO6A3_HUMAN	Collagen alpha-3(VI) chain	0.81	13023	0
84	GFAP_RAT	Glial fibrillary acidic protein	RAT	48.1	11	GFAP_HUMAN	Glial fibrillary acidic protein	0.92	1939	0
85	G3TDW3_LOXAF	Uncharacterized protein	LOXAF	47.7	24	A1AT_HUMAN	Alpha-1-antitrypsin	0.71	1537	0
86	G3UB79_LOXAF	Uncharacterized protein	LOXAF	47.2	3	S10A6_HUMAN	Protein S100-A6	0.93	423	6.0×10-54
87	G3U352_LOXAF	Uncharacterized protein	LOXAF	47.1	5	PEBP1_HUMAN	Phosphatidylethanolamine-binding protein 1	0.84	928	4.0×10-127
88	L8HSU0_9CETA	Collagen alpha-1(XIV) chain (Fragment)	9CETA	46.9	82	COEA1_HUMAN	Isoform 2 of Collagen alpha-1(XIV) chain	0.9	6954	0
89	G3UA80_LOXAF	Uncharacterized protein	LOXAF	46.2	137	COCA1_HUMAN	Collagen alpha-1(XII) chain	0.93	15112	0
90	L8IGF7_9CETA	Transgelin (Fragment)	9CETA	46.1	3	TAGL_HUMAN	Transgelin	0.98	1039	8.0×10-144
91	G3T8N4_LOXAF	Uncharacterized protein	LOXAF	46	4	PARK7_HUMAN	Protein DJ-1	0.97	919	5.0×10-126
92	G3TJI0_LOXAF	Uncharacterized protein	LOXAF	46	8	TNNC1_HUMAN	Troponin C, slow skeletal and cardiac muscles	0.99	820	7.0×10-112
93	G3W4B8_SARHA	Uncharacterized protein	SARHA	46	57	CO6A1_HUMAN	Collagen alpha-1(VI) chain	0.74	4000	0
94	I3N180_SPETR	Uncharacterized protein	SPETR	45.5	2	GSTM1_HUMAN	Glutathione S-transferase Mu 1	0.85	886	1.0×10-120
95	Q5XFV4_RAT	Fabp4 protein	RAT	45.5	6	FABP4_HUMAN	Fatty acid-binding protein, adipocyte	0.89	615	1.0×10-81
96	D2HPA6_AILME	Uncharacterized protein (Fragment)	AILME	45.4	33	KCRM_HUMAN	Creatine kinase M-type	0.97	1990	0
97	G3TAQ2_LOXAF	Uncharacterized protein (Fragment)	LOXAF	45.3	6	ALDR_HUMAN	Aldose reductase	0.84	1462	0
98	G3THT3_LOXAF	Uncharacterized protein	LOXAF	45.3	4	THY1_HUMAN	Thy-1 membrane glycoprotein	0.76	623	5.0×10-82
99	G3TVF3_LOXAF	Uncharacterized protein (Fragment)	LOXAF	45	8	PCOC1_HUMAN	Procollagen C-endopeptidase enhancer 1	0.79	1959	0
100	G3HZE6_CRIGR	Heat shock 70 kDa protein 1A/1B	CRIGR	44.8	17	HSP71_HUMAN	Heat shock 70 kDa protein 1A/1B	0.95	3138	0
101	Q7TPZ1_MOUSE	Fmod protein (Fragment)	MOUSE	44.3	86	FMOD_HUMAN	Fibromodulin	0.91	1869	0
102	G3T5N8_LOXAF	Uncharacterized protein	LOXAF	44	50	CO3_HUMAN	Complement C3	0.75	6438	0
103	F1S902_PIG	Uncharacterized protein	PIG	43.9	34	COMP_HUMAN	Cartilage oligomeric matrix protein	0.93	3928	0
104	G3U691_LOXAF	Galectin (Fragment) O	LOXAF	43.7	3	LEG1_HUMAN	Galectin-1	0.88	652	3.0×10-87
105	L5KCA6_PTEAL	Tubulin alpha-1C chain	PTEAL	43.6	4	TBA1C_HUMAN	Tubulin alpha-1C chain	0.99	2367	0
106	U3FM57_CALJA	Tubulin beta chain	CALJA	43.2	11	TBB5_HUMAN	Tubulin beta chain	1	2344	0
107	G3TIT4_LOXAF	Uncharacterized protein (Fragment)	LOXAF	43.1	18	FIBB_HUMAN	Fibrinogen beta chain	0.86	2290	0
108	G3U8J5_LOXAF	Uncharacterized protein (Fragment)	LOXAF	43	22	IGHG1_HUMAN	Ig gamma-1 chain C region	0.65	1129	3.0×10-152
109	G3TPD1_LOXAF	Uncharacterized protein (Fragment)	LOXAF	42.9	9	GSTP1_HUMAN	Glutathione S-transferase P	0.87	976	5.0×10-134
110	G3T316_LOXAF	Uncharacterized protein	LOXAF	42.6	41	DESM_HUMAN	Desmin	0.98	2267	0
111	G3TNV0_LOXAF	Uncharacterized protein	LOXAF	41.9	1	GSTO1_HUMAN	Glutathione S-transferase omega-1	0.8	1012	2.0×10-138
112	G3UHN7_LOXAF	Uncharacterized protein (Fragment)	LOXAF	41.7	10	KV401_HUMAN	Ig kappa chain V-IV region	0.76	470	7.0×10-60
113	G3TCY3_LOXAF	Uncharacterized protein	LOXAF	41.6	115	TENX_HUMAN	Isoform 3 of Tenascin-X	0.58	8830	0
114	G3UKV1_LOXAF	Proteasome subunit beta type (Fragment)	LOXAF	41.6	1	PSB1_HUMAN	Proteasome subunit beta type-1	0.93	1015	2.0×10-139
115	Q5XLD2_PIG	Myosin regulatory light chain 2	PIG	41.4	5	MLRS_HUMAN	Myosin regulatory light chain 2, skeletal muscle isoform	0.96	843	4.0×10-115
116	G3SWF2_LOXAF	Transaldolase (Fragment)	LOXAF	41.3	5	TALDO_HUMAN	Transaldolase	0.94	1477	0
117	F6WZ69_HORSE	Uncharacterized protein	HORSE	41.2	4	PCOC1_HUMAN	Procollagen C-endopeptidase enhancer 1	0.87	2066	0
118	G1RSL0_NOMLE	Uncharacterized protein	NOMLE	41.2	10	HPLN1_HUMAN	Hyaluronan and proteoglycan link protein 1	0.99	1913	0
119	G3UN00_LOXAF	Pyruvate kinase	LOXAF	41.2	18	KPYM_HUMAN	Pyruvate kinase PKM	0.98	2650	0
120	G3HDT6_CRIGR	Histone H2A	CRIGR	41.1	15	H14_HUMAN	Histone H1.4	0.96	901	2.0×10-120
121	G3SQQ3_LOXAF	Annexin (Fragment)	LOXAF	41.1	4	ANXA4_HUMAN	Annexin A4	0.91	1479	0
122	S9XCQ2_9CETA	Uncharacterized protein	9CETA	41.1	258	CO6A3_HUMAN	Isoform 4 of Collagen alpha-3(VI) chain	0.9	5057	0
123	H0XK81_OTOGA	Uncharacterized protein	OTOGA	40.9	2	MIF_HUMAN	Macrophage migration inhibitory factor	0.95	585	1.0×10-77
124	K9IQT7_DESRO	Putative rna-binding protein seb4 rrm superfamily (Fragment)	DESRO	40.4	2	CIRBP_HUMAN	Cold-inducible RNA-binding protein	0.97	856	1.0×10-116
125	G3U4H6_LOXAF	Uncharacterized protein	LOXAF	40.3	20	KV401_HUMAN	Ig kappa chain V-IV region	0.75	421	2.0×10-52
126	T0NJQ1_9CETA	ATP synthase subunit beta	9CETA	40.3	11	ATPB_HUMAN	ATP synthase subunit beta, mitochondrial	0.99	2343	0
127	G3T513_LOXAF	Uncharacterized protein (Fragment)	LOXAF	40.1	2	TNNI1_HUMAN	Troponin I, slow skeletal muscle	0.97	903	1.0×10-123
128	H0WHP3_OTOGA	Uncharacterized protein	OTOGA	40.1	4	TETN_HUMAN	Tetranectin	0.88	947	7.0×10-130
129	T0MHN9_9CETA	Pyruvate kinase	9CETA	39.9	18	KPYM_HUMAN	Isoform M1 of Pyruvate kinase PKM	0.94	2125	0
130	G3UKB2_LOXAF	Uncharacterized protein (Fragment)	LOXAF	39.7	11	KV404_HUMAN	Ig kappa chain V-IV region B17	0.69	349	9.0×10-42
131	G3T5B1_LOXAF	Uncharacterized protein (Fragment)	LOXAF	39.3	4	MFAP4_HUMAN	Microfibril-associated glycoprotein 4	0.94	1307	0
132	Q2KJ75_BOVIN	Plastin 3 (T isoform)	BOVIN	39.3	4	PLST_HUMAN	Plastin-3	0.98	3236	0
133	G3SST6_LOXAF	Uncharacterized protein	LOXAF	39.2	15	A1BG_HUMAN	Alpha-1B-glycoprotein	0.61	1515	0
134	MLRV_MOUSE	Myosin regulatory light chain 2, ventricular/cardiac muscle isoform	MOUSE	39.2	3	MLRV_HUMAN	Myosin regulatory light chain 2, ventricular/cardiac muscle isoform	0.96	828	6.0×10-113
135	G3T8H2_LOXAF	Phosphoglycerate kinase	LOXAF	39.1	9	PGK1_HUMAN	Phosphoglycerate kinase 1	0.97	2091	0
136	G3UHQ3_LOXAF	Uncharacterized protein (Fragment)	LOXAF	39.1	47	CILP2_HUMAN	Cartilage intermediate layer protein 2	0.81	4800	0
137	D3Z9F8_RAT	Collagen alpha-1(XII) chain	RAT	38.8	66	COCA1_HUMAN	Isoform 4 of Collagen alpha-1(XII) chain	0.91	9116	0
138	G3SUU4_LOXAF	Uncharacterized protein	LOXAF	38.7	34	CO6A6_HUMAN	Collagen alpha-6(VI) chain	0.8	8924	0
139	G3ULW2_LOXAF	Uncharacterized protein (Fragment)	LOXAF	38.7	2	GSTM5_HUMAN	Glutathione S-transferase Mu 5	0.85	594	2.0×10-76
140	G3TMZ2_LOXAF	Uncharacterized protein (Fragment)	LOXAF	37.9	27	KCRM_HUMAN	Creatine kinase M-type	0.71	1294	6.0×10-177
141	G3SU71_LOXAF	Uncharacterized protein (Fragment)	LOXAF	37.7	9	CAH3_HUMAN	Carbonic anhydrase 3	0.86	1258	3.0×10-175
142	G3TMQ4_LOXAF	Uncharacterized protein (Fragment)	LOXAF	37.6	2	TNNT3_HUMAN	Isoform 5 of Troponin T, fast skeletal muscle	0.96	994	3.0×10-136
143	G3UNL7_LOXAF	Glyceraldehyde-3-phosphate dehydrogenase (Fragment)	LOXAF	37.6	6	G3P_HUMAN	Glyceraldehyde-3-phosphate dehydrogenase	0.92	1596	0
144	G3SS47_LOXAF	Uncharacterized protein	LOXAF	37.4	10	DPYL2_HUMAN	Dihydropyrimidinase-related protein 2	0.99	2953	0
145	G3TKQ2_LOXAF	Annexin (Fragment)	LOXAF	37	6	ANXA6_HUMAN	Annexin A6	0.95	3239	0
146	B4E0D5_HUMAN	cDNA FLJ54218, highly similar to Acidic leucine-rich nuclear phosphoprotein 32 family member E	HUMAN	36.8	1	AN32E_HUMAN	Acidic leucine-rich nuclear phosphoprotein 32 family member E	0.96	553	6.0×10-70
147	G3TVI8_LOXAF	Uncharacterized protein (Fragment)	LOXAF	36.8	55	IGHG3_HUMAN	Ig gamma-3 chain C region	0.6	1147	1.0×10-154
148	G8F202_MACMU	Putative uncharacterized protein	MACMU	36.7	9	HV103_HUMAN	Ig heavy chain V-I region V35	0.82	496	4.0×10-64
149	L8Y6W1_TUPCH	Protein S100-A11	TUPCH	36.7	3	S10AB_HUMAN	Protein S100-A11	0.91	481	8.0×10-62
150	G7PKH4_MACFA	Putative uncharacterized protein	MACFA	36.6	4	SEPT2_HUMAN	Isoform 2 of Septin-2	0.99	2028	0
151	L8I9W8_9CETA	Dihydropyrimidinase-related protein 3	9CETA	36.4	10	DPYL3_HUMAN	Dihydropyrimidinase-related protein 3	0.98	3515	0
152	F1PS82_CANFA	Fructose-bisphosphate aldolase (Fragment)	CANFA	36.3	11	ALDOC_HUMAN	Fructose-bisphosphate aldolase C	0.99	1858	0
153	G3SM92_LOXAF	Uncharacterized protein (Fragment)	LOXAF	36.3	5	MFAP5_HUMAN	Microfibrillar-associated protein 5	0.79	631	3.0×10-83
154	G3T2W8_LOXAF	Uncharacterized protein	LOXAF	36.2	2	GDIB_HUMAN	Rab GDP dissociation inhibitor beta	0.98	2269	0
155	G3TE03_LOXAF	Uncharacterized protein (Fragment)	LOXAF	36.1	4	NB5R3_HUMAN	NADH-cytochrome b5 reductase 3	0.9	1144	2.0×10-157
156	G5AQ18_HETGA	Protein S100-A10	HETGA	36.1	3	S10AA_HUMAN	Protein S100-A10	0.95	487	2.0×10-63
157	G3T5Z0_LOXAF	Uncharacterized protein	LOXAF	35.8	29	A2MG_HUMAN	Alpha-2-macroglobulin	0.77	5834	0
158	G3TH55_LOXAF	Malate dehydrogenase (Fragment)	LOXAF	35.6	6	MDHC_HUMAN	Malate dehydrogenase, cytoplasmic	0.93	1588	0
159	G9KF06_MUSPF	Platelet-activating factor acetylhydrolase, isoform Ib, subunit 2 (Fragment)	MUSPF	35.5	1	PA1B2_HUMAN	Platelet-activating factor acetylhydrolase IB subunit beta	1	1209	7.0×10-168
160	S7MHK2_MYOBR	Glutathione S-transferase Mu 1	MYOBR	35.1	4	GSTM1_HUMAN	Glutathione S-transferase Mu 1	0.77	871	2.0×10-115
161	U3KZW5_MURLE	Lysozyme C	MURLE	35.1	1	LYSC_HUMAN	Lysozyme C	0.76	627	5.0×10-83
162	G3TEY6_LOXAF	Uncharacterized protein	LOXAF	35	8	PEDF_HUMAN	Pigment epithelium-derived factor	0.87	1823	0
163	G3TIU1_LOXAF	Uncharacterized protein	LOXAF	34.9	9	FIBG_HUMAN	Fibrinogen gamma chain	0.85	2094	0
164	G3TA82_LOXAF	Uncharacterized protein (Fragment)	LOXAF	34.7	1	THIO_HUMAN	Thioredoxin	0.91	477	9.0×10-62
165	G3SY80_LOXAF	Calsequestrin	LOXAF	34.6	8	CASQ1_HUMAN	Calsequestrin-1	0.92	1904	0
166	L8YAR1_TUPCH	Myosin light chain 6B	TUPCH	34.5	8	MYL6B_HUMAN	Myosin light chain 6B	0.76	916	1.0×10-121
167	G3U250_LOXAF	Uncharacterized protein (Fragment)	LOXAF	34.4	19	KV404_HUMAN	Ig kappa chain V-IV region B17	0.7	412	4.0×10-51
168	G3T3V1_LOXAF	Uncharacterized protein	LOXAF	34.3	6	CHAD_HUMAN	Chondroadherin	0.94	1795	0
169	S7Q8G6_MYOBR	Adenylate kinase isoenzyme 1	MYOBR	34.1	2	KAD1_HUMAN	Adenylate kinase isoenzyme 1	0.96	943	3.0×10-129
170	G3T790_LOXAF	L-lactate dehydrogenase	LOXAF	34	6	LDHA_HUMAN	L-lactate dehydrogenase A chain	0.96	1651	0
171	F7FXD5_ORNAN	Uncharacterized protein	ORNAN	33.8	45	COCA1_HUMAN	Isoform 2 of Collagen alpha-1(XII) chain	0.71	5604	0
172	K9J544_DESRO	Putative multifunctional chaperone 14-3-3 family (Fragment)	DESRO	33.8	2	1433G_HUMAN	14-3-3 protein gamma	1	1259	3.0×10-17
173	G3TEP6_LOXAF	Uncharacterized protein (Fragment)	LOXAF	33.3	16	FBLN5_HUMAN	Fibulin-5	0.96	2442	0
174	M3YX29_MUSPF	Uncharacterized protein	MUSPF	33.3	2	HSPB1_HUMAN	Heat shock protein beta-1	0.88	962	5.0×10-132
175	G1MIK9_AILME	Uncharacterized protein	AILME	33.1	7	KCRB_HUMAN	Creatine kinase B-type	0.95	1904	0
176	G1QVD1_NOMLE	Histone H2A (Fragment)	NOMLE	33	5	H2AV_HUMAN	Histone H2A.V	1	635	2.0×10-82
177	S7Q503_MYOBR	Nucleophosmin	MYOBR	33	1	NPM_HUMAN	Nucleophosmin	0.98	1481	0
178	B4E3Q9_HUMAN	cDNA FLJ59659, highly similar to Vinculin	HUMAN	32.6	2	VINC_HUMAN	Vinculin	0.99	4604	0
179	K9IR00_DESRO	Putative rho gdp-dissociation inhibitor (Fragment)	DESRO	32.6	1	GDIR1_HUMAN	Rho GDP-dissociation inhibitor 1	0.97	1037	3.0×10-143
180	G3VWK0_SARHA	Uncharacterized protein	SARHA	32.1	13	CO5A2_HUMAN	Collagen alpha-2(V) chain	0.93	7898	0
181	G3UML8_LOXAF	Uncharacterized protein	LOXAF	32	6	MYH7_HUMAN	Myosin-7	0.95	9158	0
182	G5C4L3_HETGA	Nucleoside diphosphate kinase (Fragment)	HETGA	31.7	3	NDKB_HUMAN	Isoform 3 of Nucleoside diphosphate kinase B	0.94	1335	0
183	G3T4I8_LOXAF	Uncharacterized protein	LOXAF	31.5	4	HPLN3_HUMAN	Hyaluronan and proteoglycan link protein 3	0.86	1654	0
184	G3TGZ6_LOXAF	Uncharacterized protein	LOXAF	31.5	1	HCDH_HUMAN	Hydroxyacyl-coenzyme A dehydrogenase, mitochondrial	0.9	1427	0
185	L8IQG1_9CETA	ATP synthase subunit alpha	9CETA	31.5	7	ATPA_HUMAN	ATP synthase subunit alpha, mitochondrial	0.98	2688	0
186	F7FL95_CALJA	Collagen alpha-1(III) chain preproprotein	CALJA	31.3	16	CO3A1_HUMAN	Collagen alpha-1(III) chain	0.97	8139	0
187	G3THW6_LOXAF	Uncharacterized protein (Fragment)	LOXAF	31.2	4	LMNB2_HUMAN	Lamin-B2	0.86	2467	0
188	G3TRI1_LOXAF	Uncharacterized protein (Fragment)	LOXAF	31.1	9	ADH1B_HUMAN	Alcohol dehydrogenase 1B	0.81	1630	0
189	G3SMQ0_LOXAF	L-lactate dehydrogenase	LOXAF	30.9	5	LDHB_HUMAN	L-lactate dehydrogenase B chain	0.98	1674	0
190	G1DG30_CAPHI	Aspartate aminotransferase	CAPHI	30.7	1	AATC_HUMAN	Aspartate aminotransferase, cytoplasmic	0.9	1967	0
191	G3SZS9_LOXAF	Superoxide dismutase (Fragment)	LOXAF	30.5	6	SODM_HUMA	Superoxide dismutase [Mn], mitochondrial	0.92	1090	6.0×10-151
192	G3U772_LOXAF	Uncharacterized protein	LOXAF	30.3	6	FIBA_HUMAN	Fibrinogen alpha chain	0.69	3021	0
193	F6XAL9_HORSE	Uncharacterized protein (Fragment)	HORSE	30.2	1	HNRPM_HUMAN	Isoform 2 of Heterogeneous nuclear ribonucleoprotein M	0.9	2977	0
194	G3T2K7_LOXAF	Uncharacterized protein	LOXAF	30.1	19	TSP4_HUMAN	Thrombospondin-4	0.92	4896	0
195	G3T834_LOXAF	Uncharacterized protein	LOXAF	29.9	23	DERM_HUMAN	Dermatopontin	0.95	1116	1.0×10-155
196	G3TGR9_LOXAF	Uncharacterized protein (Fragment)	LOXAF	29.8	5	VTDB_HUMAN	Vitamin D-binding protein	0.83	2086	0
197	CILP1_PIG	Cartilage intermediate layer protein 1 (Fragment)	PIG	29.7	6	CILP1_HUMAN	Cartilage intermediate layer protein 1	0.91	2900	0
198	Q2VPJ6_HUMAN	HSP90AA1 protein (Fragment)	HUMAN	29.7	3	HS90A_HUMAN	Isoform 2 of Heat shock protein HSP 90-alpha	0.99	2994	0
199	G1PB92_MYOLU	Uncharacterized protein	MYOLU	29.6	2	SYSC_HUMAN	Serine--tRNA ligase, cytoplasmic	0.92	2498	0
200	G1R8X9_NOMLE	Uncharacterized protein	NOMLE	29.4	3	CO4A1_HUMAN	Collagen alpha-1(IV) chain	0.99	9341	0
201	F6X3K0_HORSE	Uncharacterized protein (Fragment)	HORSE	29.1	6	NUCL_HUMAN	Nucleolin	0.91	3009	0
202	G3T7J1_LOXAF	Clusterin (Fragment)	LOXAF	29	5	CLUS_HUMAN	Isoform 4 of Clusterin	0.61	1289	7.0×10-175
203	H0X0Z2_OTOGA	Uncharacterized protein	OTOGA	29	65	TENX_HUMAN	Isoform 3 of Tenascin-X	0.62	13274	0
204	D3ZDF0_RAT	Neuroplastin	RAT	28.8	1	NPTN_HUMAN	Isoform 5 of Neuroplastin	0.96	1965	0
205	L8INV1_9CETA	Peptidyl-prolyl cis-trans isomerase	9CETA	28.7	3	PPIB_HUMAN	Peptidyl-prolyl cis-trans isomerase B	0.94	1082	7.0×10-150
206	G3TAL6_LOXAF	Uncharacterized protein	LOXAF	28.6	7	NUCL_HUMAN	Nucleolin	0.77	2614	0
207	G7P2S0_MACFA	Collagen alpha-2(XI) chain	MACFA	28.6	4	COBA2_HUMAN	Collagen alpha-2(XI) chain	0.99	9520	0
208	U6CNU3_NEOVI	Transthyretin	NEOVI	28.6	1	TTHY_HUMAN	Transthyretin	0.82	627	5.0×10-83
209	L5LL31_MYODS	14-3-3 protein epsilon	MYODS	28.3	2	1433E_HUMAN	14-3-3 protein epsilon	1	1191	2.0×10-163
210	G3UCI2_LOXAF	Uncharacterized protein (Fragment)	LOXAF	28.1	18	TARSH_HUMAN	Isoform 2 of Target of Nesh-SH3	0.88	1863	0
211	K7CK71_PANTR	Heterogeneous nuclear ribonucleoprotein D-like	PANTR	28.1	2	HNRDL_HUMAN	Heterogeneous nuclear ribonucleoprotein D-like	0.86	1807	0
212	G3TD13_LOXAF	Uncharacterized protein	LOXAF	28	5	APOE_HUMAN	Apolipoprotein E	0.68	1098	4.0×10-149
213	H0Y1Y6_OTOGA	Uncharacterized protein (Fragment)	OTOGA	28	2	KV109_HUMAN	Ig kappa chain V-I region HK101	0.8	387	8.0×10-48
214	M3W5R5_FELCA	Uncharacterized protein	FELCA	28	2	IQGA1_HUMAN	Ras GTPase-activating-like protein IQGAP1	0.96	6883	0
215	S9WXQ6_9CETA	Uncharacterized protein	9CETA	27.9	8	COFA1_HUMAN	Collagen alpha-1(XV) chain	0.54	1199	1.0×10-150
216	G3T9F8_LOXAF	Uncharacterized protein (Fragment)	LOXAF	27.8	3	TNNI2_HUMAN	Isoform 2 of Troponin I, fast skeletal muscle	0.89	839	5.0×10-114
217	CO5A1_CRILO	Collagen alpha-1(V) chain	CRILO	27.6	12	CO5A1_HUMAN	Collagen alpha-1(V) chain	0.94	9784	0
218	G3U8A3_LOXAF	Uncharacterized protein	LOXAF	27.6	4	TETN_HUMAN	Tetranectin	0.76	785	3.0×10-105
219	F1MPK6_BOVIN	Uncharacterized protein (Fragment)	BOVIN	27.4	51	TENX_HUMAN	Isoform 3 of Tenascin-X	0.64	13080	0
220	Q9UL92_HUMAN	Myosin-reactive immunoglobulin heavy chain variable region (Fragment)	HUMAN	27.4	4	HV102_HUMAN	Ig heavy chain V-I region HG3	0.97	502	6.0×10-65
221	G3U2A7_LOXAF	Uncharacterized protein (Fragment)	LOXAF	27.3	8	FLNC_HUMAN	Filamin-C	0.91	12913	0
222	G3TMG2_LOXAF	Superoxide dismutase [Cu-Zn]	LOXAF	27.2	2	SODE_HUMAN	Extracellular superoxide dismutase [Cu-Zn]	0.75	931	4.0×10-126
223	G3TLG4_LOXAF	Uncharacterized protein	LOXAF	27	3	APOA1_HUMAN	Apolipoprotein A-I	0.74	1009	3.0×10-137
224	G3SSS5_LOXAF	Uncharacterized protein	LOXAF	26.9	2	ADIPO_HUMAN	Adiponectin	0.84	1126	1.0×10-155
225	I3N1W3_SPETR	Uncharacterized protein (Fragment)	SPETR	26.6	14	CO5A1_HUMAN	Collagen alpha-1(V) chain	0.96	9845	0
226	G3SY20_LOXAF	Uncharacterized protein (Fragment)	LOXAF	26.5	11	FLNA_HUMAN	Filamin-A	0.98	13051	0
227	G3TBT9_LOXAF	Alpha-1-acid glycoprotein	LOXAF	26.1	8	A1AG2_HUMAN	Alpha-1-acid glycoprotein 2	0.64	676	9.0×10-89
228	L9JWL5_TUPCH	Polymerase I and transcript release factor	TUPCH	26.1	12	PTRF_HUMAN	Polymerase I and transcript release factor	0.63	1240	6.0×10-167
229	M3YFY1_MUSPF	Uncharacterized protein	MUSPF	25.8	52	TENX_HUMAN	Isoform 3 of Tenascin-X	0.62	12343	0
230	G3TI75_LOXAF	Phosphorylase	LOXAF	25.7	3	PYGM_HUMAN	Glycogen phosphorylase, muscle form	0.97	4319	0
231	G3T574_LOXAF	Uncharacterized protein	LOXAF	25.6	9	F13A_HUMAN	Coagulation factor XIII A chain	0.86	3483	0
232	G3T5T8_LOXAF	Uncharacterized protein	LOXAF	25.6	19	TENA_HUMAN	Isoform 4 of Tenascin	0.83	9672	0
233	G1M502_AILME	Uncharacterized protein	AILME	25.3	1	ALDH2_HUMAN	Aldehyde dehydrogenase, mitochondrial	0.94	2565	0
234	G3TDZ9_LOXAF	Uncharacterized protein (Fragment)	LOXAF	25.2	4	MATN3_HUMAN	Matrilin-3	0.9	2035	0
235	G3TEC1_LOXAF	Uncharacterized protein	LOXAF	25.1	2	CO9A1_HUMAN	Collagen alpha-1(IX) chain	0.9	4688	0
236	G3TMA0_LOXAF	Uncharacterized protein (Fragment)	LOXAF	25.1	7	OLFL1_HUMAN	Olfactomedin-like protein 1	0.82	1753	0
237	G3TV65_LOXAF	Uncharacterized protein (Fragment)	LOXAF	24.9	10	ITIH3_HUMAN	Inter-alpha-trypsin inhibitor heavy chain H3	0.88	4065	0
238	CSPG2_RAT	Isoform V3 of Versican core protein	RAT	24.4	12	CSPG2_HUMAN	Versican core protein	0.59	6961	0
239	S7N9K7_MYOBR	Moesin	MYOBR	24.3	2	MOES_HUMAN	Moesin	0.98	2886	0
240	G3U6E5_LOXAF	Uncharacterized protein	LOXAF	24.2	3	PDIA3_HUMAN	Protein disulfide-isomerase A3	0.94	2529	0
241	L5MHQ9_MYODS	Spindlin-1	MYODS	24.1	1	SPIN1_HUMAN	Spindlin-1	0.99	1295	2.0×10-177
242	G3TCF6_LOXAF	Uncharacterized protein	LOXAF	23.9	14	CFAH_HUMAN	Complement factor H	0.61	4435	0
243	G3SLP6_LOXAF	Uncharacterized protein	LOXAF	23.7	44	FBN1_HUMAN	Fibrillin-1	0.96	16157	0
244	G1R8D2_NOMLE	Uncharacterized protein	NOMLE	23.6	11	KV313_HUMAN	Ig kappa chain V-III region HIC	0.89	563	1.0×10-72
245	H2NZE4_PONAB	Uncharacterized protein (Fragment)	PONAB	23.5	4	EHD2_HUMAN	EH domain-containing protein 2	0.99	2822	0
246	G3SPQ7_LOXAF	Uncharacterized protein (Fragment)	LOXAF	23.3	34	PGBM_HUMAN	Basement membrane-specific heparan sulfate proteoglycan core protein	0.65	10079	0
247	G3TLJ5_LOXAF	Glutathione peroxidase	LOXAF	23.3	4	GPX3_HUMAN	Glutathione peroxidase 3	0.86	1016	1.0×10-139
248	G3TGB4_LOXAF	Uncharacterized protein (Fragment)	LOXAF	23.2	10	ITIH1_HUMAN	Inter-alpha-trypsin inhibitor heavy chain H1	0.82	3866	0
249	G3SQX2_LOXAF	Uncharacterized protein (Fragment)	LOXAF	23.1	2	CYTB_HUMAN	Cystatin-B	0.87	453	4.0×10-58
250	G3T0S5_LOXAF	Uncharacterized protein	LOXAF	23	2	TRFL_HUMAN	Lactotransferrin	0.69	2686	0
251	G3SL42_LOXAF	Aspartate aminotransferase (Fragment)	LOXAF	22.9	3	AATM_HUMAN	Aspartate aminotransferase, mitochondrial	0.94	2048	0
252	G3UMD4_LOXAF	Uncharacterized protein	LOXAF	22.9	10	GELS_HUMAN	Gelsolin	0.92	3788	0
253	L8IKP2_9CETA	Nuclear pore complex protein Nup133 (Fragment)	9CETA	22.9	15	NU133_HUMAN	Nuclear pore complex protein Nup133	0.87	3055	0
254	G3SNI0_LOXAF	Uncharacterized protein	LOXAF	22.8	6	PDIA1_HUMAN	Protein disulfide-isomerase	0.86	2290	0
255	Q3U452_MOUSE	ATP synthase subunit alpha	MOUSE	22.6	5	ATPA_HUMAN	ATP synthase subunit alpha, mitochondrial	0.71	1762	0
256	G3SR15_LOXAF	Uncharacterized protein (Fragment)	LOXAF	22.5	4	HEP2_HUMAN	Heparin cofactor 2	0.86	2058	0
257	G3U4D5_LOXAF	Catalase (Fragment)	LOXAF	22.5	1	CATA_HUMAN	Catalase	0.9	2528	0
258	G3SQW2_LOXAF	Uncharacterized protein	LOXAF	22.4	10	TSP1_HUMAN	Thrombospondin-1	0.97	6409	0
259	Q65ZC0_MOUSE	Kappa light chain C_region (Fragment)	MOUSE	22.4	1	KV206_HUMAN	Ig kappa chain V-II region RPMI 6410	0.76	443	3.0×10-54
260	G3SW08_LOXAF	Uncharacterized protein (Fragment)	LOXAF	22.3	4	TKT_HUMAN	Transketolase	0.92	2920	0
261	G3T8G2_LOXAF	Uncharacterized protein	LOXAF	22.2	8	FBLN1_HUMAN	Fibulin-1	0.89	3552	0
262	U3EFF9_CALJA	Alpha-actinin-2	CALJA	22.2	2	ACTN2_HUMAN	Alpha-actinin-2	0.99	4634	0
263	E9QPE8_MOUSE	Plectin	MOUSE	22.1	4	PLEC_HUMAN	Plectin	0.94	21941	0
264	G3T019_LOXAF	Uncharacterized protein	LOXAF	22.1	5	FETUA_HUMAN	Alpha-2-HS-glycoprotein	0.68	1286	4.0×10-176
265	G3TG79_LOXAF	Uncharacterized protein	LOXAF	22	22	FINC_HUMAN	Isoform 15 of Fibronectin	0.94	12635	0
266	D4A4D5_RAT	Protein LOC100362751	RAT	21.7	1	RLA2_HUMAN	60S acidic ribosomal protein P2	0.97	552	1.0×10-72
267	G3UCM0_LOXAF	Annexin	LOXAF	21.7	6	ANX11_HUMAN	Annexin A11	0.93	2498	0
268	G3ULA3_LOXAF	Uncharacterized protein	LOXAF	21.6	4	APOB_HUMAN	Apolipoprotein B-100	0.75	3029	0
269	ENPL_RAT	Isoform 2 of Endoplasmin	RAT	21.3	5	ENPL_HUMAN	Endoplasmin	0.96	3954	0
270	G3TPF5_LOXAF	Uncharacterized protein (Fragment)	LOXAF	21.2	2	TNNT1_HUMAN	Isoform 3 of Troponin T, slow skeletal muscle	0.96	1223	5.0×10-170
271	G3UMK9_LOXAF	Uncharacterized protein (Fragment)	LOXAF	21.2	4	IGHM_HUMAN	Ig mu chain C region	0.63	1492	0
272	M3W2Q7_FELCA	Uncharacterized protein (Fragment)	FELCA	21.1	1	PGM2_HUMAN	Phosphoglucomutase-2	0.92	3003	0
273	G1PJ47_MYOLU	Uncharacterized protein	MYOLU	21	2	ACTN1_HUMAN	Isoform 3 of Alpha-actinin-1	0.99	4625	0
274	G3TZZ2_LOXAF	Uncharacterized protein (Fragment)	LOXAF	20.9	11	MYPC1_HUMAN	Myosin-binding protein C, slow-type	0.87	5130	0
275	G3U3N2_LOXAF	Uncharacterized protein	LOXAF	20.9	3	CO4A_HUMAN	Isoform 2 of Complement C4-A	0.83	7371	0
276	G5C0N5_HETGA	Complement C3	HETGA	20.8	16	CO3_HUMAN	Complement C3	0.79	6887	0
277	L5L4H1_PTEAL	LDLR chaperone MESD	PTEAL	20.8	1	MESD_HUMAN	LDLR chaperone MESD	0.85	932	5.0×10-126
278	C9EH87_RAT	Alpha II spectrin	RAT	20.5	6	SPTN1_HUMAN	Spectrin alpha chain, non-erythrocytic 1	0.98	12424	0
279	M3WPN2_FELCA	Uncharacterized protein	FELCA	20.4	1	CC103_HUMAN	Coiled-coil domain-containing protein 103	0.8	959	2.0×10-130
280	G1QPP5_NOMLE	Uncharacterized protein	NOMLE	20.2	6	LDB3_HUMAN	Isoform 7 of LIM domain-binding protein 3	0.98	3839	0
281	G3T8J6_LOXAF	Uncharacterized protein (Fragment)	LOXAF	20.1	12	TARSH_HUMAN	Target of Nesh-SH3	0.78	2001	0
282	G3TEP0_LOXAF	Uncharacterized protein (Fragment)	LOXAF	19.9	5	SAP_HUMAN	Prosaposin	0.83	2344	0
283	L5KZ19_PTEAL	Serotransferrin	PTEAL	19.9	7	TRFE_HUMAN	Serotransferrin	0.74	2798	0
284	Q9D6X2_MOUSE	Putative uncharacterized protein	MOUSE	19.9	2	PRDX5_HUMAN	Peroxiredoxin-5, mitochondrial	0.83	760	4.0×10-101
285	G3H705_CRIGR	Cystatin-C	CRIGR	19.6	2	CYTC_HUMAN	Cystatin-C	0.51	319	2.0×10-37
286	G3T848_LOXAF	Uncharacterized protein (Fragment)	LOXAF	19.6	4	SBP1_HUMAN	Selenium-binding protein 1	0.92	2362	0
287	G3U0Y7_LOXAF	Uncharacterized protein	LOXAF	19.6	3	AMBP_HUMAN	Protein AMBP	0.79	1535	0
288	F1PHM5_CANFA	Uncharacterized protein (Fragment)	CANFA	19.4	26	PGBM_HUMAN	Basement membrane-specific heparan sulfate proteoglycan core protein	0.73	11590	0
289	G7PBE4_MACFA	Putative uncharacterized protein	MACFA	19.4	4	AACT_HUMAN	Alpha-1-antichymotrypsin	0.88	1897	0
290	J9P046_CANFA	Uncharacterized protein	CANFA	19.4	2	CO4A2_HUMAN	Collagen alpha-2(IV) chain	0.88	3779	0
291	G3U707_LOXAF	Uncharacterized protein (Fragment)	LOXAF	19.3	1	KV206_HUMAN	Ig kappa chain V-II region RPMI 6410	0.8	416	7.0×10-52
292	L5LUW1_MYODS	Tetranectin	MYODS	19.3	2	TETN_HUMAN	Tetranectin	0.87	950	3.0×10-130
293	G3SWL2_LOXAF	Uncharacterized protein	LOXAF	19.2	6	MATN2_HUMAN	Isoform 2 of Matrilin-2	0.91	4678	0
294	G3T845_LOXAF	Galectin (Fragment)	LOXAF	19.1	1	LEG7_HUMAN	Galectin-7	0.81	586	3.0×10-77
295	G3HUJ2_CRIGR	Polyadenylate-binding protein 1	CRIGR	18.8	1	PABP1_HUMAN	Isoform 2 of Polyadenylate-binding protein 1	0.83	434	8.0×10-51
296	G5BLU2_HETGA	Secreted frizzled-related protein 3	HETGA	18.8	1	SFRP3_HUMAN	Secreted frizzled-related protein 3	0.96	1416	0
297	D2HM24_AILME	Uncharacterized protein (Fragment)	AILME	18.7	3	PDLI3_HUMAN	PDZ and LIM domain protein 3	0.94	1847	0
298	G3HBC4_CRIGR	Serine protease inhibitor A3F	CRIGR	18.7	7	AACT_HUMAN	Alpha-1-antichymotrypsin	0.6	1238	7.0×10-167
299	L5LN36_MYODS	Methylcrotonoyl-CoA carboxylase subunit alpha, mitochondrial	MYODS	18.6	1	MCCA_HUMAN	Methylcrotonoyl-CoA carboxylase subunit alpha, mitochondrial	0.83	2926	0
300	G3HP99_CRIGR	Putative uncharacterized protein	CRIGR	18.5	1	DACT3_HUMAN	Dapper homolog 3	0.38	82	1.3×10-2
301	L9L0Q8_TUPCH	Basement membrane-specific heparan sulfate proteoglycan core protein	TUPCH	18.4	32	PGBM_HUMAN	Basement membrane-specific heparan sulfate proteoglycan core protein	0.69	16129	0
302	E3VX33_9HYST	Alpha-2-macroglobulin	9HYST	18.2	7	A2MG_HUMAN	Alpha-2-macroglobulin	0.76	5819	0
303	G3TQ58_LOXAF	Uncharacterized protein (Fragment)	LOXAF	18.2	5	CO9_HUMAN	Complement component C9	0.79	2153	0
304	U6DAS5_NEOVI	Talin-1 (Fragment)	NEOVI	18.2	2	TLN1_HUMAN	Talin-1	0.99	9328	0
305	G1QTN5_NOMLE	Uncharacterized protein (Fragment)	NOMLE	18.1	2	AEBP1_HUMAN	Adipocyte enhancer-binding protein 1	0.99	2454	0
306	G3U6J5_LOXAF	Uncharacterized protein	LOXAF	18	1	PRDX3_HUMAN	Thioredoxin-dependent peroxide reductase, mitochondrial	0.89	1179	2.0×10-163
307	G3UGX9_LOXAF	Uncharacterized protein	LOXAF	18	1	HNRH1_HUMAN	Heterogeneous nuclear ribonucleoprotein H	0.99	2394	0
308	B4DTV0_HUMAN	cDNA FLJ57801, highly similar to Homo sapiens AHNAK nucleoprotein (desmoyokin) (AHNAK), transcript variant 1, mRNA (Fragment)	HUMAN	17.8	2	AHNK_HUMAN	Neuroblast differentiation-associated protein AHNAK	0.99	5609	0
309	G3UJY2_LOXAF	Superoxide dismutase [Cu-Zn] (Fragment)	LOXAF	17.7	1	SODC_HUMAN	Superoxide dismutase [Cu-Zn]	0.79	638	2.0×10-84
310	M3WMU3_FELCA	Uncharacterized protein	FELCA	17.6	1	MYOTI_HUMAN	Myotilin	0.92	2388	0
311	G7NB43_MACMU	Putative uncharacterized protein	MACMU	17.5	1	BIN1_HUMAN	Myc box-dependent-interacting protein 1	0.99	3091	0
312	G3SMS0_LOXAF	Uncharacterized protein	LOXAF	17.3	4	CERU_HUMAN	Ceruloplasmin	0.86	5004	0
313	G3TCU3_LOXAF	Uncharacterized protein (Fragment)	LOXAF	17.1	6	CFAB_HUMAN	Complement factor B	0.82	3386	0
314	G3TGC9_LOXAF	Uncharacterized protein	LOXAF	16.9	6	ITIH4_HUMAN	Inter-alpha-trypsin inhibitor heavy chain H4	0.72	3324	0
315	F1RIT8_PIG	Uncharacterized protein	PIG	16.7	2	SEP14_HUMAN	Septin-14	0.83	1886	0
316	M0R5R0_RAT	Protein S (Alpha), isoform CRA_b	RAT	16.6	1	PROS_HUMAN	Vitamin K-dependent protein S	0.8	2950	0
317	G3U5B7_LOXAF	Uncharacterized protein	LOXAF	16.3	3	BLVRB_HUMAN	Flavin reductase (NADPH)	0.67	787	8.0×10-105
318	Q50HX2_MOUSE	RAB14 protein	MOUSE	16.3	1	RAB14_HUMAN	Ras-related protein Rab-14	0.99	1115	6.0×10-155
319	T0NQG8_9CETA	Sulfite oxidase, mitochondrial	9CETA	16.3	1	SUOX_HUMAN	Sulfite oxidase, mitochondrial	0.9	2678	0
320	F6THK5_HORSE	Uncharacterized protein	HORSE	16.2	1	RHOG_HUMAN	Rho-related GTP-binding protein RhoG	0.76	792	1.0×10-106
321	H2PC99_PONAB	Uncharacterized protein	PONAB	16.2	3	HRG_HUMAN	Histidine-rich glycoprotein	0.93	2815	0
322	F6VZK4_MONDO	Uncharacterized protein	MONDO	16.1	2	ARPC2_HUMAN	Actin-related protein 2/3 complex subunit 2	0.98	1513	0
323	H2Q1L4_PANTR	Uncharacterized protein	PANTR	16.1	2	ITIH2_HUMAN	Inter-alpha-trypsin inhibitor heavy chain H2	0.96	2906	0
324	E2RNK1_CANFA	Uncharacterized protein	CANFA	15.7	1	S1PBP_HUMAN	S100P-binding protein	0.75	1536	0
325	G3TUI8_LOXAF	Uncharacterized protein	LOXAF	15.7	3	PRG4_HUMAN	Isoform E of Proteoglycan 4	0.67	3240	0
326	G3VA32_SARHA	Uncharacterized protein	SARHA	15.7	5	KV312_HUMAN	Ig kappa chain V-III region HAH	0.66	376	8.0×10-46
327	D2H5V5_AILME	Putative uncharacterized protein (Fragment)	AILME	15.6	21	TARSH_HUMAN	Target of Nesh-SH3	0.88	4868	0
328	G3IDP1_CRIGR	Atlastin-1 (Fragment)	CRIGR	15.6	1	ATLA1_HUMAN	Isoform 2 of Atlastin-1	0.75	1928	0
329	G3T3H7_LOXAF	Sulfhydryl oxidase (Fragment)	LOXAF	15.5	2	QSOX1_HUMAN	Sulfhydryl oxidase 1	0.76	2888	0
330	Q4R5Q1_MACFA	Brain cDNA, clone: QccE-10967, similar to human RAB11B, member RAS oncogene family (RAB11B)	MACFA	15.2	1	RB11B_HUMAN	Ras-related protein Rab-11B	0.97	771	5.0×10-99
331	F6VG02_HORSE	Uncharacterized protein	HORSE	15.1	31	TITIN_HUMAN	Isoform 12 of Titin	0.86	153603	0
332	G1P5X9_MYOLU	Uncharacterized protein	MYOLU	15	22	TITIN_HUMAN	Isoform 9 of Titin	0.86	68481	0
333	G3TZT8_LOXAF	Uncharacterized protein	LOXAF	14.9	3	CO8G_HUMAN	Complement component C8 gamma chain	0.8	792	2.0×10-106
334	G3U324_LOXAF	Uncharacterized protein	LOXAF	14.7	2	APOH_HUMAN	Beta-2-glycoprotein 1	0.78	1536	0
335	G3TM25_LOXAF	Uncharacterized protein (Fragment)	LOXAF	14.6	2	ZA2G_HUMAN	Zinc-alpha-2-glycoprotein	0.7	1112	1.0×10-151
336	G3U3Y5_LOXAF	Uncharacterized protein	LOXAF	14.6	3	MYPC2_HUMAN	Myosin-binding protein C, fast-type	0.68	3792	0
337	G3TQR3_LOXAF	Uncharacterized protein	LOXAF	14.5	1	TIMP1_HUMAN	Metalloproteinase inhibitor 1	0.84	957	3.0×10-131
338	G5C5C6_HETGA	Integrin beta	HETGA	14.3	1	ITB1_HUMAN	Integrin beta-1	0.93	4093	0
339	G3T4I7_LOXAF	Uncharacterized protein	LOXAF	14.1	22	PGCA_HUMAN	Isoform 3 of Aggrecan core protein	0.59	5282	0
340	G3TVR9_LOXAF	Uncharacterized protein	LOXAF	14	1	MFGM_HUMAN	Lactadherin	0.6	1335	0
341	Q68CT4_HUMAN	Putative uncharacterized protein DKFZp686A1668	HUMAN	13.7	3	FLNB_HUMAN	Isoform 7 of Filamin-B	0.99	12654	0
342	F7CBS6_HORSE	Uncharacterized protein	HORSE	13.5	1	TYRP2_HUMAN	L-dopachrome tautomerase	0.9	2568	0
343	L5KMQ3_PTEAL	Uncharacterized protein	PTEAL	13.1	1	CG031_HUMAN	Uncharacterized protein C7orf31	0.77	1805	0
344	M3XAB5_FELCA	Sulfhydryl oxidase (Fragment)	FELCA	13.1	1	QSOX1_HUMAN	Sulfhydryl oxidase 1	0.77	2694	0
345	H0VVT4_CAVPO	Uncharacterized protein (Fragment)	CAVPO	13	1	ZN469_HUMAN	Zinc finger protein 469	0.55	1516	0
346	F1RYG1_PIG	Uncharacterized protein	PIG	12.8	1	ZFP57_HUMAN	Isoform 3 of Zinc finger protein 57 homolog	0.61	1591	0
347	H0VGU5_CAVPO	Uncharacterized protein	CAVPO	12.7	4	PEDF_HUMAN	Pigment epithelium-derived factor	0.83	1759	0
348	G3IAS8_CRIGR	Kinesin-like protein KIF27	CRIGR	12.6	2	KIF27_HUMAN	Kinesin-like protein KIF27	0.62	3730	0
349	G3T3C5_LOXAF	Uncharacterized protein	LOXAF	12.5	1	A2AP_HUMAN	Alpha-2-antiplasmin	0.81	1989	0
350	G3TCC3_LOXAF	Uncharacterized protein	LOXAF	12.3	4	HEMO_HUMAN	Hemopexin	0.7	1751	0
351	L5K5S8_PTEAL	Alpha-amylase 1	PTEAL	12.3	1	ALA1_HUMAN	Alpha-amylase 1	0.91	2341	0
352	G3TUT3_LOXAF	Uncharacterized protein (Fragment)	LOXAF	12	5	CD109_HUMAN	CD109 antigen	0.85	6312	0
353	K7E5A3_MONDO	Uncharacterized protein	MONDO	12	1	LY9_HUMAN	Isoform 3 of T-lymphocyte surface antigen Ly-9	0.31	201	1.0×10-16
354	S7QB19_MYOBR	2-amino-3-ketobutyrate coenzyme A ligase, mitochondrial	MYOBR	11.9	1	KBL_HUMAN	2-amino-3-ketobutyrate coenzyme A ligase, mitochondrial	0.92	1868	0
355	I3MN85_SPETR	Uncharacterized protein	SPETR	11.7	1	ODO2_HUMAN	Dihydrolipoyllysine-residue succinyltransferase component of 2-oxoglutarate dehydrogenase complex, mitochondrial	0.94	2172	0
356	L8YD03_TUPCH	Chromodomain-helicase-DNA-binding protein 8	TUPCH	11.7	3	CHD8_HUMAN	Chromodomain-helicase-DNA-binding protein 8	0.93	12336	0
357	G3SR13_LOXAF	Uncharacterized protein	LOXAF	11.6	20	CSPG2_HUMAN	Versican core protein	0.74	12590	0
358	H0V2Y7_CAVPO	Uncharacterized protein	CAVPO	11.6	1	CB016_HUMAN	Uncharacterized protein C2orf16	0.47	3428	0
359	L5JW22_PTEAL	Nuclear pore complex protein Nup107	PTEAL	11.3	1	NU107_HUMAN	Nuclear pore complex protein Nup107	0.91	4333	0
360	I3LWI4_SPETR	Uncharacterized protein	SPETR	10.8	5	ITIH4_HUMAN	Isoform 3 of Inter-alpha-trypsin inhibitor heavy chain H4	0.73	3299	0
361	G3TTD6_LOXAF	Uncharacterized protein	LOXAF	10.7	2	FBLN2_HUMAN	Isoform 2 of Fibulin-2	0.81	5551	0
362	G3TY90_LOXAF	Uncharacterized protein (Fragment)	LOXAF	10.7	1	MAMC2_HUMAN	MAM domain-containing protein 2	0.9	3126	0
363	Q8R490_RAT	Cadherin 13	RAT	10.5	1	CAD13_HUMAN	Cadherin-13	0.94	3490	0
364	G1U677_RABIT	Aggrecan core protein	RABIT	10.4	14	PGCA_HUMAN	Aggrecan core protein	0.59	6418	0
365	M3XNX5_MUSPF	Uncharacterized protein	MUSPF	10	1	FAKD1_HUMAN	FAST kinase domain-containing protein 1	0.75	3228	0
366	G3T2J6_LOXAF	Uncharacterized protein (Fragment)	LOXAF	9.9	2	CO3_HUMAN	Complement C3	0.4	2987	0
367	G3TLR6_LOXAF	Uncharacterized protein	LOXAF	9.6	1	DEF1_HUMAN	Neutrophil defensin 1	0.53	231	7.0×10-25
368	L9JG25_TUPCH	Coagulation factor XII	TUPCH	9.6	1	FA12_HUMAN	Coagulation factor XII	0.66	1211	2.0×10-159
369	G3T0X1_LOXAF	Uncharacterized protein (Fragment)	LOXAF	9.5	2	C4BPA_HUMAN	C4b-binding protein alpha chain	0.6	1787	0
370	L5JZN8_PTEAL	Tyrosine-protein phosphatase non-receptor type	PTEAL	9.4	1	PTN4_HUMAN	Tyrosine-protein phosphatase non-receptor type 4	0.98	4423	0
371	G1T730_RABIT	Uncharacterized protein	RABIT	8.9	2	DUOX2_HUMAN	Dual oxidase 2	0.86	7097	0
372	I0FRF6_MACMU	Amphoterin-induced protein 2	MACMU	8.8	2	AMGO2_HUMAN	Amphoterin-induced protein 2	0.99	2678	0
373	L5K7P9_PTEAL	Glycogenin-1	PTEAL	8.7	2	GLYG_HUMAN	Isoform GN-1 of Glycogenin-1	0.92	1614	0
374	F7H9Y8_CALJA	Uncharacterized protein	CALJA	8.4	2	PDE6B_HUMAN	Isoform 2 of Rod cGMP-specific 3',5'-cyclic phosphodiesterase subunit beta	0.89	1098	2.0×10-143
375	S9XUQ3_9CETA	Sushi repeat-containing protein SRPX2	9CETA	8.2	5	SRPX2_HUMAN	Sushi repeat-containing protein SRPX2	0.89	2406	0
376	U6D1U2_NEOVI	KIAA0430 (Fragment)	NEOVI	8.2	1	MARF1_HUMAN	Isoform 4 of Meiosis arrest female protein 1	0.92	4695	0
377	L8HWQ1_9CETA	Uncharacterized protein (Fragment)	9CETA	7.9	1	CC167_HUMAN	Coiled-coil domain-containing protein 167	0.87	418	1.0×10-52
378	Q3UNG0_MOUSE	Putative uncharacterized protein	MOUSE	7.8	2	LAMC1_HUMAN	Laminin subunit gamma-1	0.95	4232	0
379	G3SVW6_LOXAF	Uncharacterized protein	LOXAF	7.7	1	FETUB_HUMAN	Fetuin-B	0.7	1366	0
380	S9WPL9_9CETA	Uncharacterized protein	9CETA	7.7	1	DJB11_HUMAN	DnaJ homolog subfamily B member 11	0.99	1765	0
381	G1SWI1_RABIT	Uncharacterized protein	RABIT	7.1	2	KLOTB_HUMAN	Beta-klotho	0.85	4868	0
382	G5BJP6_HETGA	Uncharacterized protein	HETGA	7.1	1	GALT5_HUMAN	Polypeptide N-acetylgalactosaminyltransferase 5	0.39	71	6.6×10-1
383	L9LAD6_TUPCH	StAR-related lipid transfer protein 5	TUPCH	7	2	STAR5_HUMAN	StAR-related lipid transfer protein 5	0.72	986	1.0×10-134
384	G1M0F4_AILME	Olfactory receptor	AILME	6.8	1	OR7A5_HUMAN	Olfactory receptor 7A5	0.73	1147	2.0×10-156
385	G5BIQ5_HETGA	Calcium/calmodulin-dependent 3',5'-cyclic nucleotide phosphodiesterase 1A	HETGA	6.1	1	PDE1A_HUMAN	Isoform 5 of Calcium/calmodulin-dependent 3',5'-cyclic nucleotide phosphodiesterase 1A	0.94	2576	0
386	I3NFV2_SPETR	Uncharacterized protein	SPETR	5.7	1	PLMN_HUMAN	Plasminogen	0.83	3854	0
387	G3TAK1_LOXAF	Uncharacterized protein (Fragment)	LOXAF	3.7	1	CO5_HUMAN	Complement C5	0.69	5489	0
388	I3MJN4_SPETR	Uncharacterized protein	SPETR	3	1	OPN3_HUMAN	Opsin-3	0.89	1919	0
389	L9KZI0_TUPCH	Ryanodine receptor 2	TUPCH	2.8	1	RYR2_HUMAN	Isoform 2 of Ryanodine receptor 2	0.82	3211	0
390	F7F1R2_ORNAN	Uncharacterized protein	ORNAN	2.4	1	LFTY1_HUMAN	Left-right determination factor 1	0.44	728	9.0×10-92
391	D3U1G8_ELEMA	Hemoglobin subunit beta/delta hybrid	ELEMA	99.3	188	HBB_HUMAN	Hemoglobin subunit beta	0.82	623	2.0×10-82
392	D3U1H8_MAMPR	Hemoglobin subunit alpha	MAMPR	95.1	174	HBA_HUMAN	Hemoglobin subunit alpha	0.83	621	3.0×10-82
393	R9RZ84_ELEMA	Myoglobin	ELEMA	89.6	41	MYG_HUMAN	Myoglobin	0.84	697	2.0×10-93
394	CO1A2_MAMAE	Collagen alpha-2(I) chain	MAMAE	88.7	481	CO1A2_HUMAN	Collagen alpha-2(I) chain	0.92	5412	0
395	G3SMX8_LOXAF	Uncharacterized protein	LOXAF	87.4	454	ALBU_HUMAN	Serum albumin	0.75	2498	0
396	M3YFD0_MUSPF	Uncharacterized protein	MUSPF	83.9	14	UBC_HUMAN	Polyubiquitin-C	0.84	1225	5.0×10-164
397	U3FPL2_CALJA	Tropomyosin alpha-1 chain isoform 1	CALJA	81.3	29	TPM1_HUMAN	Tropomyosin alpha-1 chain	0.99	1367	0
398	MYL1_RABIT	Isoform MLC3 of Myosin light chain 1/3, skeletal muscle isoform	RABIT	80.7	11	MYL1_HUMAN	Myosin light chain 1/3, skeletal muscle isoform	0.96	945	8.0×10-130
399	H2Q049_PANTR	Uncharacterized protein	PANTR	80	25	TPM3_HUMAN	Tropomyosin alpha-3 chain	1	1375	0
400	G3T7E7_LOXAF	Annexin	LOXAF	79.9	51	ANXA2_HUMAN	Annexin A2	0.99	1701	0
401	H0X1E2_OTOGA	Uncharacterized protein (Fragment)	OTOGA	79.7	15	MYL1_HUMAN	Myosin light chain 1/3, skeletal muscle isoform	0.94	926	7.0×10-127
402	Q3UD36_MOUSE	Putative uncharacterized protein (Fragment)	MOUSE	79.5	136	VIME_HUMAN	Vimentin	0.98	1967	0
403	G3TK83_LOXAF	Uncharacterized protein	LOXAF	79.2	159	VIME_HUMAN	Vimentin	0.98	2266	0
404	G3TTN4_LOXAF	Uncharacterized protein	LOXAF	79.1	231	PRELP_HUMAN	Prolargin	0.9	1859	0
405	MYL1_RABIT	Myosin light chain 1/3, skeletal muscle isoform	RABIT	78.1	9	MYL1_HUMAN	Myosin light chain 1/3, skeletal muscle isoform	0.96	945	8.0×10-130
406	G3U3T4_LOXAF	Uncharacterized protein	LOXAF	77.7	625	CO6A3_HUMAN	Collagen alpha-3(VI) chain	0.89	7681	0
407	HBA_HIPAM	Hemoglobin subunit alpha	HIPAM	76.6	30	HBA_HUMAN	Hemoglobin subunit alpha	0.87	639	5.0×10-85
Table S2-2. Proteins identified in the muscle sample.
1	A8K674_HUMAN	cDNA FLJ75516, highly similar to Xenopus tropicalis ubiquitin C, mRNA	HUMAN	80.5	9	UBC_HUMAN	Polyubiquitin-C	0.99	3044	0
2	D3U1G8_ELEMA	Hemoglobin subunit beta/delta hybrid	ELEMA	100	187	HBB_HUMAN	Hemoglobin subunit beta	0.82	623	2.0×10-82
3	D3U1H8_MAMPR	Hemoglobin subunit alpha	MAMPR	96.5	146	HBA_HUMAN	Hemoglobin subunit alpha	0.83	621	3.0×10-82
4	CO1A2_MAMAE	Collagen alpha-2(I) chain	MAMAE	90.7	449	CO1A2_HUMAN	Collagen alpha-2(I) chain	0.92	5412	0
5	G3SMX8_LOXAF	Uncharacterized protein	LOXAF	87.2	342	ALBU_HUMAN	Serum albumin	0.75	2498	0
6	MYL1_RABIT	Isoform MLC3 of Myosin light chain 1/3, skeletal muscle isoform	RABIT	86.7	13	MYL1_HUMAN	Myosin light chain 1/3, skeletal muscle isoform	0.96	945	8.0×10-130
7	G3TQP2_LOXAF	Uncharacterized protein	LOXAF	84.2	20	FABPH_HUMAN	Fatty acid-binding protein, heart	0.89	618	4.0×10-82
8	R9RZ84_ELEMA	Myoglobin	ELEMA	83.8	44	MYG_HUMAN	Myoglobin	0.84	697	2.0×10-93
9	Q9CXK3_MOUSE	Putative uncharacterized protein	MOUSE	81.2	102	ACTC_HUMAN	Actin, alpha cardiac muscle 1	0.99	1966	0
10	S9YTS3_9CETA	Actin, cytoplasmic 1	9CETA	81.1	81	ACTB_HUMAN	Actin, cytoplasmic 1	1	1960	0
11	I3N266_SPETR	Uncharacterized protein	SPETR	80.9	103	ACTS_HUMAN	Actin, alpha skeletal muscle	1	1975	0
12	TPIS_PONAB	Triosephosphate isomerase	PONAB	80.7	20	TPIS_HUMAN	Isoform 2 of Triosephosphate isomerase	0.99	1282	3.0×10-179
13	L5LYC2_MYODS	F-box/WD repeat-containing protein 10	MYODS	1.7	3	FBW10_HUMAN	F-box/WD repeat-containing protein 10	0.54	2312	0
14	CASB_MACEU	Beta-casein	MACEU	2.6	1	CASB_HUMAN	Beta-casein	0.29	115	4.0×10-6
15	G3TK66_LOXAF	Uncharacterized protein (Fragment)	LOXAF	2.8	1	EMIL3_HUMAN	EMILIN-3	0.8	2891	0
16	G3TWW2_LOXAF	Uncharacterized protein (Fragment)	LOXAF	3	1	SYNEM_HUMAN	Isoform 2 of Synemin	0.71	3525	0
17	G3TKP0_LOXAF	Uncharacterized protein	LOXAF	3.1	1	LOXL3_HUMAN	Lysyl oxidase homolog 3	0.92	3851	0
18	Q8N5L1_HUMAN	EMILIN2 protein (Fragment)	HUMAN	3.3	1	EMIL2_HUMAN	EMILIN-2	0.89	1165	1.0×10-149
19	Q7Z379_HUMAN	Putative uncharacterized protein DKFZp686K04218 (Fragment)	HUMAN	3.6	2	IGHA2_HUMAN	Ig alpha-2 chain C region	0.99	1829	0
20	Q4W1H4_RAT	Myosin 9b	RAT	3.7	2	MYO9B_HUMAN	Isoform Short of Unconventional myosin-IXb	0.82	8425	0
21	F7H9Y8_CALJA	Uncharacterized protein	CALJA	3.8	1	PDE6B_HUMAN	Isoform 2 of Rod cGMP-specific 3',5'-cyclic phosphodiesterase subunit beta	0.89	1098	2.0×10-143
22	F1RYG1_PIG	Uncharacterized protein	PIG	3.9	3	ZFP57_HUMAN	Isoform 3 of Zinc finger protein 57 homolog	0.61	1591	0
23	G3SXA6_LOXAF	Uncharacterized protein (Fragment)	LOXAF	4.1	2	LRP1_HUMAN	Prolow-density lipoprotein receptor-related protein 1	0.97	24481	0
24	G3SS41_LOXAF	Uncharacterized protein	LOXAF	4.3	1	CO8A_HUMAN	Complement component C8 alpha chain	0.76	2262	0
25	L9L388_TUPCH	Protein-glutamine gamma-glutamyltransferase 2	TUPCH	4.5	1	TGM2_HUMAN	Protein-glutamine gamma-glutamyltransferase 2	0.85	3250	0
26	H0VGP7_CAVPO	Uncharacterized protein	CAVPO	4.6	1	B3A4_HUMAN	Isoform 3 of Anion exchange protein 4	0.85	4200	0
27	CSPG4_MOUSE	Isoform 3 of Chondroitin sulfate proteoglycan 4	MOUSE	4.7	1	CSPG4_HUMAN	Chondroitin sulfate proteoglycan 4	0.83	10128	0
28	G3T5R3_LOXAF	Uncharacterized protein	LOXAF	4.8	1	SYWC_HUMAN	Tryptophan--tRNA ligase, cytoplasmic	0.91	2247	0
29	F7FNP7_MONDO	Uncharacterized protein	MONDO	4.8	1	TRXR3_HUMAN	Thioredoxin reductase 3	0.8	2576	0
30	S9WCG0_9CETA	Uncharacterized protein	9CETA	4.9	1	PPR18_HUMAN	Phostensin	0.95	617	9.0×10-75
31	S9Y9W7_9CETA	Dihydrolipoyl dehydrogenase, mitochondrial isoform 2	9CETA	5	1	DLDH_HUMAN	Dihydrolipoyl dehydrogenase, mitochondrial	0.97	1829	0
32	G3SVW6_LOXAF	Uncharacterized protein	LOXAF	5	2	FETUB_HUMAN	Fetuin-B	0.7	1366	0
33	G3UE22_LOXAF	Uncharacterized protein (Fragment)	LOXAF	5.5	1	PDIA4_HUMAN	Protein disulfide-isomerase A4	0.64	1922	0
34	I3NFV2_SPETR	Uncharacterized protein	SPETR	5.8	1	PLMN_HUMAN	Plasminogen	0.83	3854	0
35	S9YWH7_9CETA	2-amino-3-ketobutyrate coenzyme A ligase, mitochondrial	9CETA	5.9	1	KBL_HUMAN	2-amino-3-ketobutyrate coenzyme A ligase, mitochondrial	0.95	1927	0
36	G3SVH5_LOXAF	Uncharacterized protein	LOXAF	6.2	1	PGM2_HUMAN	Phosphoglucomutase-2	0.92	2973	0
37	G3SZS7_LOXAF	Uncharacterized protein	LOXAF	6.3	2	VWA1_HUMAN	von Willebrand factor A domain-containing protein 1	0.78	1723	0
38	M3XAB5_FELCA	Sulfhydryl oxidase (Fragment)	FELCA	6.5	2	QSOX1_HUMAN	Sulfhydryl oxidase 1	0.77	2694	0
39	H0WLG9_OTOGA	Uncharacterized protein	OTOGA	6.5	1	HEMO_HUMAN	Hemopexin	0.85	2223	0
40	G3SZB8_LOXAF	Uncharacterized protein	LOXAF	6.5	1	B3AT_HUMAN	Band 3 anion transport protein	0.79	3592	0
41	G3T3H7_LOXAF	Sulfhydryl oxidase (Fragment)	LOXAF	6.9	1	QSOX1_HUMAN	Sulfhydryl oxidase 1	0.76	2888	0
42	L9JNH6_TUPCH	Elongation factor 1-gamma	TUPCH	7	2	EF1G_HUMAN	Elongation factor 1-gamma	0.85	2424	0
43	G3SUI1_LOXAF	Uncharacterized protein	LOXAF	7.1	1	MYADM_HUMAN	Myeloid-associated differentiation marker	0.87	1479	0
44	G3SRE6_LOXAF	Uncharacterized protein (Fragment)	LOXAF	7.1	2	C163A_HUMAN	Scavenger receptor cysteine-rich type 1 protein M130	0.81	5268	0
45	G3TEF4_LOXAF	Uncharacterized protein	LOXAF	7.2	1	EPCR_HUMAN	Endothelial protein C receptor	0.73	937	3.0×10-127
46	K9IYF1_DESRO	Putative udp-n-acetylglucosamine pyrophosphorylase	DESRO	7.3	2	UAP1_HUMAN	UDP-N-acetylhexosamine pyrophosphorylase	0.86	2410	0
47	G1PJT9_MYOLU	Uncharacterized protein	MYOLU	7.3	1	PRDBP_HUMAN	Protein kinase C delta-binding protein	0.86	1089	2.0×10-149
48	G3T9T6_LOXAF	Uncharacterized protein	LOXAF	7.4	1	RMD2_HUMAN	Isoform 2 of Regulator of microtubule dynamics protein 2	0.43	574	2.0×10-67
49	G3SUH2_LOXAF	Uncharacterized protein	LOXAF	7.4	1	CALM_HUMAN	Calmodulin	0.57	438	2.0×10-54
50	K9NW12_LORTA	von Willebrand factor (Fragment)	LORTA	7.5	1	VWF_HUMAN	von Willebrand factor	0.86	1823	0
51	G3VGD2_SARHA	Uncharacterized protein	SARHA	7.5	1	ZN184_HUMAN	Zinc finger protein 184	0.42	1335	2.0×10-172
52	G3TMK8_LOXAF	Uncharacterized protein	LOXAF	7.6	2	ZPI_HUMAN	Protein Z-dependent protease inhibitor	0.75	1685	0
53	L5KA64_PTEAL	Protein Wnt	PTEAL	7.7	1	WN10B_HUMAN	Protein Wnt-10b	0.98	2080	0
54	G3T459_LOXAF	Uncharacterized protein	LOXAF	7.7	1	ODP2_HUMAN	Dihydrolipoyllysine-residue acetyltransferase component of pyruvate dehydrogenase complex, mitochondrial	0.88	2946	0
55	S9YII6_9CETA	LIM and SH3 domain protein 1	9CETA	7.9	1	LASP1_HUMAN	LIM and SH3 domain protein 1	0.9	1215	1.0×10-167
56	Q99N15_MOUSE	17beta-hydroxysteroid dehydrogenase type 10/short chain L-3-hydroxyacyl-CoA dehydrogenase	MOUSE	8	1	HCD2_HUMAN	3-hydroxyacyl-CoA dehydrogenase type-2	0.88	1157	8.0×10-160
57	G3UJA8_LOXAF	Ferritin (Fragment)	LOXAF	8	2	FRIH_HUMAN	Ferritin heavy chain	0.89	847	1.0×10-114
58	G3UK57_LOXAF	Uncharacterized protein	LOXAF	8.1	1
59	G3SX35_LOXAF	Uncharacterized protein	LOXAF	8.1	2	NID1_HUMAN	Nidogen-1	0.87	5954	0
60	U6DGH9_NEOVI	Heterogeneous nuclear ribonucleoprotein Q (Fragment)	NEOVI	8.2	2	HNRPQ_HUMAN	Isoform 3 of Heterogeneous nuclear ribonucleoprotein Q	1	2675	0
61	K9IYI1_DESRO	Putative c2h2-type zn-finger protein	DESRO	8.2	1	ZN75D_HUMAN	Zinc finger protein 75D	0.59	1637	0
62	G9KF06_MUSPF	Platelet-activating factor acetylhydrolase, isoform Ib, subunit 2 (Fragment)	MUSPF	8.2	1	PA1B2_HUMAN	Platelet-activating factor acetylhydrolase IB subunit beta	1	1209	7.0×10-168
63	G3U3Y5_LOXAF	Uncharacterized protein	LOXAF	8.2	3	MYPC2_HUMAN	Myosin-binding protein C, fast-type	0.68	3792	0
64	L5KYR8_PTEAL	4-trimethylaminobutyraldehyde dehydrogenase	PTEAL	8.3	2	AL9A1_HUMAN	4-trimethylaminobutyraldehyde dehydrogenase	0.91	2377	0
65	M3Z240_MUSPF	Uncharacterized protein	MUSPF	8.4	1	RPN2_HUMAN	Dolichyl-diphosphooligosaccharide--protein glycosyltransferase subunit 2	0.92	2890	0
66	G3UDX4_LOXAF	Alkaline phosphatase	LOXAF	8.4	3	PPBT_HUMAN	Alkaline phosphatase, tissue-nonspecific isozyme	0.91	2554	0
67	G1RBH7_NOMLE	Uncharacterized protein	NOMLE	8.4	1	CO8G_HUMAN	Complement component C8 gamma chain	0.94	979	1.0×10-134
68	G3TJS1_LOXAF	Uncharacterized protein	LOXAF	8.6	2	ECHM_HUMAN	Enoyl-CoA hydratase, mitochondrial	0.84	1226	2.0×10-169
69	G3SR13_LOXAF	Uncharacterized protein	LOXAF	8.6	23	CSPG2_HUMAN	Versican core protein	0.74	12590	0
70	S9YW38_9CETA	Platelet-activating factor acetylhydrolase IB subunit gamma	9CETA	8.7	1	PA1B3_HUMAN	Platelet-activating factor acetylhydrolase IB subunit gamma	0.96	1048	2.0×10-143
71	G3TMX5_LOXAF	Uncharacterized protein	LOXAF	8.7	2	VTNC_HUMAN	Vitronectin	0.6	1337	0
72	GANAB_MOUSE	Neutral alpha-glucosidase AB	MOUSE	8.8	5	GANAB_HUMAN	Neutral alpha-glucosidase AB	0.92	4731	0
73	Q3U0H2_MOUSE	Putative uncharacterized protein (Fragment)	MOUSE	9	1	CLH1_HUMAN	Isoform 2 of Clathrin heavy chain 1	1	2690	0
74	H0V1F7_CAVPO	Uncharacterized protein	CAVPO	9	1	C1QBP_HUMAN	Complement component 1 Q subcomponent-binding protein, mitochondrial	0.82	1200	9.0×10-166
75	G3UET3_LOXAF	Uncharacterized protein	LOXAF	9.1	1	CAN1_HUMAN	Calpain-1 catalytic subunit	0.78	2862	0
76	G3TZR4_LOXAF	Uncharacterized protein (Fragment)	LOXAF	9.2	2	CBPB2_HUMAN	Carboxypeptidase B2	0.8	1759	0
77	F6TEE0_MACMU	Uncharacterized protein	MACMU	9.3	1	RRBP1_HUMAN	Ribosome-binding protein 1	0.94	6623	0
78	G3TJC4_LOXAF	Uncharacterized protein (Fragment)	LOXAF	9.4	1	CD44_HUMAN	CD44 antigen	0.66	2533	0
79	G3UFK0_LOXAF	Uncharacterized protein (Fragment)	LOXAF	9.5	3	CO9A3_HUMAN	Collagen alpha-3(IX) chain	0.82	3076	0
80	G3UDB9_LOXAF	Uncharacterized protein (Fragment)	LOXAF	9.5	4	SAP_HUMAN	Isoform Sap-mu-9 of Prosaposin	0.82	2101	0
81	G3T3C5_LOXAF	Uncharacterized protein	LOXAF	9.6	1	A2AP_HUMAN	Alpha-2-antiplasmin	0.81	1989	0
82	G1SDI3_RABIT	Uncharacterized protein	RABIT	9.7	1	KCIP1_HUMAN	Isoform 5 of Kv channel-interacting protein 1	0.9	1111	2.0×10-152
83	G3UJS5_LOXAF	Uncharacterized protein (Fragment)	LOXAF	9.8	1	ANAG_HUMAN	Alpha-N-acetylglucosaminidase	0.86	3320	0
84	G3SXW3_LOXAF	Uncharacterized protein	LOXAF	9.8	1	CNRP1_HUMAN	CB1 cannabinoid receptor-interacting protein 1	0.95	845	1.0×10-115
85	L9JDG7_TUPCH	Cytosol aminopeptidase (Fragment)	TUPCH	10	1	AMPL_HUMAN	Isoform 2 of Cytosol aminopeptidase	0.84	2297	0
86	G3SS44_LOXAF	Uncharacterized protein (Fragment)	LOXAF	10	2	CO8B_HUMAN	Complement component C8 beta chain	0.8	2492	0
87	U6CSV5_NEOVI	Biliverdin reductase A	NEOVI	10.1	1	BIEA_HUMAN	Biliverdin reductase A	0.93	1411	0
88	G3TCG2_LOXAF	Uncharacterized protein	LOXAF	10.1	1	ARC1B_HUMAN	Actin-related protein 2/3 complex subunit 1B	0.93	1891	0
89	G3T4G5_LOXAF	Uncharacterized protein	LOXAF	10.2	3	NEBU_HUMAN	Nebulin	0.78	27435	0
90	G3T5Y0_LOXAF	Uncharacterized protein	LOXAF	10.4	4	AMPN_HUMAN	Aminopeptidase N	0.79	4060	0
91	Q59GP7_HUMAN	Interleukin enhancer binding factor 3 isoform c variant (Fragment)	HUMAN	10.7	1	ILF3_HUMAN	Isoform 5 of Interleukin enhancer-binding factor 3	1	2025	0
92	G1M0F4_AILME	Olfactory receptor	AILME	10.8	2	OR7A5_HUMAN	Olfactory receptor 7A5	0.73	1147	2.0×10-156
93	F7H0G6_CALJA	Uncharacterized protein	CALJA	10.8	1	CK054_HUMAN	Ester hydrolase C11orf54	0.97	1647	0
94	F6T215_CALJA	Uncharacterized protein	CALJA	10.8	1	IMPA1_HUMAN	Isoform 3 of Inositol monophosphatase 1	0.93	1613	0
95	H2QNX1_PANTR	Uncharacterized protein	PANTR	10.9	4	HRG_HUMAN	Histidine-rich glycoprotein	0.97	2934	0
96	L9KMC5_TUPCH	cGMP-dependent protein kinase 2	TUPCH	11.2	2	KGP2_HUMAN	cGMP-dependent protein kinase 2	0.86	2980	0
97	G3TC66_LOXAF	Uncharacterized protein (Fragment)	LOXAF	11.3	5	LTBP4_HUMAN	Isoform 2 of Latent-transforming growth factor beta-binding protein 4	0.87	7763	0
98	F7GHE2_CALJA	Uncharacterized protein	CALJA	11.3	2	CAN2_HUMAN	Isoform 2 of Calpain-2 catalytic subunit	0.97	2268	0
99	M3YMH9_MUSPF	Uncharacterized protein (Fragment)	MUSPF	11.4	1	THTM_HUMAN	3-mercaptopyruvate sulfurtransferase	0.91	1461	0
100	G3TIV6_LOXAF	Uncharacterized protein	LOXAF	11.4	3	COIA1_HUMAN	Collagen alpha-1(XVIII) chain	0.7	6464	0
101	F7GLZ4_CALJA	Uncharacterized protein (Fragment)	CALJA	11.4	2	MYOM1_HUMAN	Myomesin-1	0.96	5347	0
102	G3SRZ8_LOXAF	Uncharacterized protein (Fragment)	LOXAF	11.6	1	RCN2_HUMAN	Reticulocalbin-2	0.91	1518	0
103	G3UFG4_LOXAF	Uncharacterized protein	LOXAF	11.7	3	EMIL1_HUMAN	EMILIN-1	0.89	4667	0
104	G3W8S4_SARHA	Uncharacterized protein (Fragment)	SARHA	11.9	5	MYH9_HUMAN	Myosin-9	0.84	7749	0
105	CILP1_PIG	Cartilage intermediate layer protein 1 (Fragment)	PIG	11.9	4	CILP1_HUMAN	Cartilage intermediate layer protein 1	0.91	2900	0
106	S9WNW8_9CETA	Ras-related protein Rab-4B-like protein	9CETA	12	3	RAB4B_HUMAN	Ras-related protein Rab-4B	0.98	925	2.0×10-124
107	G7PBE4_MACFA	Putative uncharacterized protein	MACFA	12.1	4	AACT_HUMAN	Alpha-1-antichymotrypsin	0.88	1897	0
108	S9XK10_9CETA	Uncharacterized protein	9CETA	12.2	4	CALR_HUMAN	Calreticulin	0.91	1854	0
109	G5E6V7_LOXAF	Uncharacterized protein	LOXAF	12.2	1	WDR1_HUMAN	WD repeat-containing protein 1	0.95	3094	0
110	G3UCA7_LOXAF	Uncharacterized protein	LOXAF	12.3	2	ECHB_HUMAN	Trifunctional enzyme subunit beta, mitochondrial	0.87	2137	0
111	H2ND61_PONAB	Uncharacterized protein	PONAB	12.4	3	AHNK_HUMAN	Neuroblast differentiation-associated protein AHNAK	0.78	10057	0
112	G1TB96_RABIT	Uncharacterized protein (Fragment)	RABIT	12.6	6	COFA1_HUMAN	Collagen alpha-1(XV) chain	0.79	5672	0
113	S7NRG8_MYOBR	ATP-dependent RNA helicase DDX55	MYOBR	12.7	1	DDX55_HUMAN	ATP-dependent RNA helicase DDX55	0.9	2544	0
114	G3SSS5_LOXAF	Uncharacterized protein	LOXAF	12.7	3	ADIPO_HUMAN	Adiponectin	0.84	1126	1.0×10-155
115	F1RHJ9_PIG	Uncharacterized protein	PIG	12.7	1	GLOD4_HUMAN	Isoform 2 of Glyoxalase domain-containing protein 4	0.93	1458	0
116	Q3TZN6_MOUSE	Putative uncharacterized protein (Fragment)	MOUSE	12.8	2	SPTB2_HUMAN	Isoform 2 of Spectrin beta chain, non-erythrocytic 1	0.99	3310	0
117	G3UFP8_LOXAF	Uncharacterized protein	LOXAF	12.8	3	PRG4_HUMAN	Isoform E of Proteoglycan 4	0.88	1322	9.0×10-173
118	G3TBI8_LOXAF	Uncharacterized protein	LOXAF	12.8	6	FBLN2_HUMAN	Fibulin-2	0.81	5272	0
119	G3SYB6_LOXAF	Uncharacterized protein (Fragment)	LOXAF	12.9	3	GLYG_HUMAN	Glycogenin-1	0.89	1650	0
120	F7H387_CALJA	Uncharacterized protein	CALJA	12.9	2	PDLI7_HUMAN	Isoform 4 of PDZ and LIM domain protein 7	0.92	1417	0
121	Q4R5Q1_MACFA	Brain cDNA, clone: QccE-10967, similar to human RAB11B, member RAS oncogene family (RAB11B)	MACFA	13	2	RB11B_HUMAN	Ras-related protein Rab-11B	0.97	771	5.0×10-99
122	H2N875_PONAB	Uncharacterized protein	PONAB	13.1	3	TINAL_HUMAN	Tubulointerstitial nephritis antigen-like	0.99	2628	0
123	G3UGD7_LOXAF	Uncharacterized protein (Fragment)	LOXAF	13.2	2	PDIA6_HUMAN	Isoform 2 of Protein disulfide-isomerase A6	0.95	2186	0
124	G3SXW9_LOXAF	Uncharacterized protein	LOXAF	13.2	5	FLNB_HUMAN	Filamin-B	0.97	13366	0
125	G3THI2_LOXAF	Uncharacterized protein	LOXAF	13.3	4	AT2A1_HUMAN	Sarcoplasmic/endoplasmic reticulum calcium ATPase 1	0.95	4907	0
126	G3TN71_LOXAF	Uncharacterized protein	LOXAF	13.4	1	PCYOX_HUMAN	Prenylcysteine oxidase 1	0.81	2096	0
127	Q5PPQ7_MOUSE	Coronin	MOUSE	13.5	1	COR1C_HUMAN	Isoform 3 of Coronin-1C	0.97	2442	0
128	G3SPV7_LOXAF	Uncharacterized protein (Fragment)	LOXAF	13.5	3	RINI_HUMAN	Ribonuclease inhibitor	0.7	1697	0
129	G3TCE2_LOXAF	Uncharacterized protein	LOXAF	13.6	1	COX41_HUMAN	Cytochrome c oxidase subunit 4 isoform 1, mitochondrial	0.75	717	5.0×10-96
130	G3SXF4_LOXAF	Beta-2-microglobulin (Fragment)	LOXAF	13.6	2	B2MG_HUMAN	Beta-2-microglobulin	0.73	432	1.0×10-54
131	G3TUT3_LOXAF	Uncharacterized protein (Fragment)	LOXAF	13.7	9	CD109_HUMAN	CD109 antigen	0.85	6312	0
132	G3T4E3_LOXAF	Uncharacterized protein	LOXAF	13.7	2	KLH41_HUMAN	Kelch-like protein 41	0.97	3055	0
133	F6QA35_HORSE	Mitochondrial cytochrome b-c1 complex subunit 2-like protein	HORSE	13.7	1	QCR2_HUMAN	Cytochrome b-c1 complex subunit 2, mitochondrial	0.9	2057	0
134	G3TPF5_LOXAF	Uncharacterized protein (Fragment)	LOXAF	14	3	TNNT1_HUMAN	Isoform 3 of Troponin T, slow skeletal muscle	0.96	1223	5.0×10-170
135	G3SU50_LOXAF	Uncharacterized protein	LOXAF	14	8	PDLI5_HUMAN	PDZ and LIM domain protein 5	0.89	2805	0
136	G3TKQ0_LOXAF	Uncharacterized protein	LOXAF	14.1	4	LECT1_HUMAN	Leukocyte cell-derived chemotaxin 1	0.92	1657	0
137	G1TE76_RABIT	Uncharacterized protein (Fragment)	RABIT	14.2	1	IF4H_HUMAN	Eukaryotic translation initiation factor 4H	0.9	1138	2.0×10-157
138	Q96IF9_HUMAN	VCP protein (Fragment)	HUMAN	14.3	1	TERA_HUMAN	Transitional endoplasmic reticulum ATPase	1	3315	0
139	H2RHW2_PANTR	Uncharacterized protein	PANTR	14.3	1	UB2D3_HUMAN	Ubiquitin-conjugating enzyme E2 D3	0.99	794	2.0×10-108
140	F7F895_ORNAN	Uncharacterized protein	ORNAN	14.3	2	CO9A2_HUMAN	Collagen alpha-2(IX) chain	0.77	2416	0
141	T0NNB1_9CETA	Eukaryotic translation initiation factor 4A, isoform 1 isoform 1-like protein	9CETA	14.4	3	IF4A1_HUMAN	Eukaryotic initiation factor 4A-I	1	1959	0
142	Q3UF24_MOUSE	Putative uncharacterized protein (Fragment)	MOUSE	14.4	1	CAN1_HUMAN	Calpain-1 catalytic subunit	0.9	2587	0
143	G7NGF2_MACMU	Putative uncharacterized protein	MACMU	14.4	3	HNRPK_HUMAN	Isoform 2 of Heterogeneous nuclear ribonucleoprotein K	0.97	2389	0
144	G5BSS7_HETGA	Src substrate cortactin	HETGA	14.4	1	SRC8_HUMAN	Isoform 3 of Src substrate cortactin	0.89	2518	0
145	G5BLU2_HETGA	Secreted frizzled-related protein 3	HETGA	14.5	1	SFRP3_HUMAN	Secreted frizzled-related protein 3	0.96	1416	0
146	G3TAA0_LOXAF	Uncharacterized protein	LOXAF	14.5	8	LAMB2_HUMAN	Laminin subunit beta-2	0.89	8779	0
147	F7CQA4_HORSE	Uncharacterized protein	HORSE	14.5	7	LAMC1_HUMAN	Laminin subunit gamma-1	0.96	8185	0
148	G3UMK4_LOXAF	Uncharacterized protein	LOXAF	14.8	4	MYOTI_HUMAN	Myotilin	0.88	2283	0
149	G3SW52_LOXAF	Uncharacterized protein	LOXAF	14.9	4	GANAB_HUMAN	Isoform 2 of Neutral alpha-glucosidase AB	0.93	4899	0
150	G1L1K0_AILME	Uncharacterized protein	AILME	14.9	76	Q8WZ42-11	Isoform 11 of Titin	0.94	165638	0
151	H2QJ24_PANTR	Uncharacterized protein	PANTR	15	75	TITIN_HUMAN	Isoform 11 of Titin	0.99	173519	0
152	L5KXF6_PTEAL	Prothrombin	PTEAL	15.2	4	THRB_HUMAN	Prothrombin	0.82	2738	0
153	H0XPZ6_OTOGA	Uncharacterized protein	OTOGA	15.2	1	CYTC_HUMAN	Cystatin-C	0.69	510	2.0×10-65
154	G3SXN2_LOXAF	Uncharacterized protein (Fragment)	LOXAF	15.2	2	ARPC3_HUMAN	Actin-related protein 2/3 complex subunit 3	0.98	933	2.0×10-128
155	I3MGU4_SPETR	Annexin	SPETR	15.3	4	ANX11_HUMAN	Annexin A11	0.93	2529	0
156	S7P184_MYOBR	Spliceosome RNA helicase DDX39B	MYOBR	15.4	3	DX39B_HUMAN	Spliceosome RNA helicase DDX39B	0.98	2158	0
157	L8J3P2_9CETA	NSFL1 cofactor p47	9CETA	15.4	1	NSF1C_HUMAN	NSFL1 cofactor p47	0.97	1838	0
158	K7GQ92_PIG	Uncharacterized protein	PIG	15.5	1	SSRD_HUMAN	Translocon-associated protein subunit delta	0.81	689	5.0×10-92
159	G1TL92_RABIT	Uncharacterized protein	RABIT	15.7	2	CAD13_HUMAN	Cadherin-13	0.96	2069	0
160	G3UCQ1_LOXAF	Uncharacterized protein	LOXAF	15.8	3	RAB13_HUMAN	Ras-related protein Rab-13	0.94	975	4.0×10-134
161	G3SRU1_LOXAF	Uncharacterized protein (Fragment)	LOXAF	15.8	11	NID2_HUMAN	Nidogen-2	0.81	6077	0
162	G3TGT5_LOXAF	Uncharacterized protein (Fragment)	LOXAF	15.9	64	TITIN_HUMAN	Isoform 12 of Titin	0.9	135823	0
163	G3T8J6_LOXAF	Uncharacterized protein (Fragment)	LOXAF	15.9	2	TARSH_HUMAN	Target of Nesh-SH3	0.78	2001	0
164	G3SV06_LOXAF	Uncharacterized protein	LOXAF	15.9	2	PGM1_HUMAN	Isoform 2 of Phosphoglucomutase-1	0.96	2911	0
165	G3TL28_LOXAF	Beta-hexosaminidase (Fragment)	LOXAF	16	1	HEXB_HUMAN	Beta-hexosaminidase subunit beta	0.77	2210	0
166	U3EG05_CALJA	LIM domain-binding protein 3 isoform 2	CALJA	16.2	8	LDB3_HUMAN	Isoform 2 of LIM domain-binding protein 3	0.96	3221	0
167	S7MRE0_MYOBR	Heterogeneous nuclear ribonucleoprotein H	MYOBR	16.3	1	HNRH1_HUMAN	Heterogeneous nuclear ribonucleoprotein H	0.98	2315	0
168	G3SM39_LOXAF	Uncharacterized protein	LOXAF	16.3	1	GPDA_HUMAN	Glycerol-3-phosphate dehydrogenase [NAD(+)], cytoplasmic	0.95	1741	0
169	G3TPL8_LOXAF	Uncharacterized protein (Fragment)	LOXAF	16.4	1	CCL21_HUMAN	C-C motif chemokine 21	0.76	442	7.0×10-56
170	U6CR73_NEOVI	Actin-related protein 3	NEOVI	16.5	2	ARP3_HUMAN	Actin-related protein 3	0.99	2207	0
171	I3LT08_PIG	Uncharacterized protein	PIG	16.5	1	EF1D_HUMAN	Isoform 2 of Elongation factor 1-delta	0.78	2408	0
172	F6SX70_MOUSE	Talin-1 (Fragment)	MOUSE	16.5	2	TLN1_HUMAN	Talin-1	0.79	916	7.0×10-111
173	I3ML87_SPETR	Uncharacterized protein (Fragment)	SPETR	16.7	6	COFA1_HUMAN	Collagen alpha-1(XV) chain	0.59	3378	0
174	G1PGD2_MYOLU	Uncharacterized protein	MYOLU	16.7	4	HNRPD_HUMAN	Heterogeneous nuclear ribonucleoprotein D0	0.92	1723	0
175	L8IX56_9CETA	Angiopoietin-related protein 5	9CETA	16.8	1	ANGL5_HUMAN	Angiopoietin-related protein 5	0.88	1855	0
176	S7NN93_MYOBR	Actin-related protein 2	MYOBR	17	3	ARP2_HUMAN	Isoform 2 of Actin-related protein 2	1	1989	0
177	Q8TA90_HUMAN	Similar to Elongation factor 2b (Fragment)	HUMAN	17	5	EF2_HUMAN	Elongation factor 2	1	2727	0
178	G3TBJ7_LOXAF	Uncharacterized protein (Fragment)	LOXAF	17	1	OST48_HUMAN	Dolichyl-diphosphooligosaccharide--protein glycosyltransferase 48 kDa subunit	0.95	2234	0
179	G9KR18_MUSPF	Spectrin, beta, non-erythrocytic 1 (Fragment)	MUSPF	17.1	2	SPTB2_HUMAN	Spectrin beta chain, non-erythrocytic 1	0.99	7156	0
180	G3SNZ7_LOXAF	Uncharacterized protein	LOXAF	17.1	4	IC1_HUMAN	Plasma protease C1 inhibitor	0.67	1633	0
181	G3TQ58_LOXAF	Uncharacterized protein (Fragment)	LOXAF	17.2	4	CO9_HUMAN	Complement component C9	0.79	2153	0
182	G3TCC3_LOXAF	Uncharacterized protein	LOXAF	17.3	8	HEMO_HUMAN	Hemopexin	0.7	1751	0
183	G7MVY5_MACMU	Putative uncharacterized protein (Fragment)	MACMU	17.4	5	IQGA1_HUMAN	Ras GTPase-activating-like protein IQGAP1	0.97	7891	0
184	G3STE1_LOXAF	Uncharacterized protein	LOXAF	17.4	7	MMP2_HUMAN	72 kDa type IV collagenase	0.94	3485	0
185	U3FSS4_CALJA	ADP/ATP translocase 1	CALJA	17.5	1	ADT1_HUMAN	ADP/ATP translocase 1	0.99	1546	0
186	L5KZ19_PTEAL	Serotransferrin	PTEAL	17.5	6	TRFE_HUMAN	Serotransferrin	0.74	2798	0
187	G3TSK7_LOXAF	Uncharacterized protein	LOXAF	17.5	3	DDAH2_HUMAN	N(G),N(G)-dimethylarginine dimethylaminohydrolase 2	0.96	1417	0
188	M3Z294_MUSPF	Adenosylhomocysteinase	MUSPF	17.6	3	SAHH_HUMAN	Adenosylhomocysteinase	0.97	2180	0
189	K7BMQ8_PANTR	Phosphorylase	PANTR	17.8	5	PYGL_HUMAN	Glycogen phosphorylase, liver form	0.99	4390	0
190	G3U7V6_LOXAF	Uncharacterized protein (Fragment)	LOXAF	17.8	3	ROA2_HUMAN	Isoform A2 of Heterogeneous nuclear ribonucleoproteins A2/B1	0.99	1872	0
191	L8I2B7_9CETA	Alkaline phosphatase (Fragment)	9CETA	17.9	2	PPBT_HUMAN	Alkaline phosphatase, tissue-nonspecific isozyme	0.88	2427	0
192	G3T7Z9_LOXAF	Uncharacterized protein (Fragment)	LOXAF	17.9	4	CFAI_HUMAN	Complement factor I	0.71	2372	0
193	Q5R3U9_MOUSE	VH region of G7 Ab 2.9 (Fragment)	MOUSE	18	3	HV104_HUMAN	Ig heavy chain V-I region ND	0.49	310	8.0×10-36
194	G3UN20_LOXAF	Uncharacterized protein (Fragment)	LOXAF	18	2	KV404_HUMAN	Ig kappa chain V-IV region B17	0.8	334	6.0×10-40
195	G3U6H7_LOXAF	Uncharacterized protein	LOXAF	18	3	AMYP_HUMAN	Pancreatic alpha-amylase	0.86	2496	0
196	G3SMS0_LOXAF	Uncharacterized protein	LOXAF	18	13	CERU_HUMAN	Ceruloplasmin	0.86	5004	0
197	G3IFZ1_CRIGR	Fibulin-1	CRIGR	18	5	FBLN1_HUMAN	Isoform C of Fibulin-1	0.78	2885	0
198	L5K6U6_PTEAL	Spectrin alpha chain, brain	PTEAL	18.1	9	SPTN1_HUMAN	Spectrin alpha chain, non-erythrocytic 1	0.96	11995	0
199	F7E661_MONDO	Uncharacterized protein	MONDO	18.2	2	SRSF2_HUMAN	Serine/arginine-rich splicing factor 2	0.98	658	1.0×10-84
200	L9LFR1_TUPCH	LanC-like protein 1	TUPCH	18.3	1	LANC1_HUMAN	LanC-like protein 1	0.93	2069	0
201	G5C072_HETGA	Guanine nucleotide-binding protein G(Olf) subunit alpha (Fragment)	HETGA	18.3	1	GNAL_HUMAN	Guanine nucleotide-binding protein G(olf) subunit alpha	0.99	1968	0
202	G3UKL8_LOXAF	Uncharacterized protein	LOXAF	18.3	3	FBLN3_HUMAN	EGF-containing fibulin-like extracellular matrix protein 1	0.92	2525	0
203	G3TSH9_LOXAF	Uncharacterized protein (Fragment)	LOXAF	18.3	6	ALDH2_HUMAN	Aldehyde dehydrogenase, mitochondrial	0.93	2533	0
204	G3SQS7_LOXAF	Uncharacterized protein (Fragment)	LOXAF	18.4	4	PERM_HUMAN	Myeloperoxidase	0.88	3343	0
205	F7D9J2_HORSE	Uncharacterized protein (Fragment)	HORSE	18.5	4	TKT_HUMAN	Transketolase	0.96	2941	0
206	L9JC33_TUPCH	60S ribosomal protein L18	TUPCH	18.6	1	RL18_HUMAN	60S ribosomal protein L18	0.9	870	1.0×10-118
207	F7FSE4_CALJA	Uncharacterized protein	CALJA	18.6	1	TXND5_HUMAN	Thioredoxin domain-containing protein 5	0.9	2072	0
208	G3TD88_LOXAF	Uncharacterized protein	LOXAF	18.7	5	AEBP1_HUMAN	Adipocyte enhancer-binding protein 1	0.82	4999	0
209	F7IT49_CALJA	Uncharacterized protein (Fragment)	CALJA	18.8	5	CO4A2_HUMAN	Collagen alpha-2(IV) chain	0.89	6931	0
210	H2R6I5_PANTR	Uncharacterized protein	PANTR	18.9	10	COFA1_HUMAN	Collagen alpha-1(XV) chain	0.95	7068	0
211	I3L9V2_PIG	Uncharacterized protein	PIG	19	1	VAT1_HUMAN	Synaptic vesicle membrane protein VAT-1 homolog	0.89	1825	0
212	D2HM24_AILME	Uncharacterized protein (Fragment)	AILME	19	2	PDLI3_HUMAN	PDZ and LIM domain protein 3	0.94	1847	0
213	CO5A1_CRILO	Collagen alpha-1(V) chain	CRILO	19	33	CO5A1_HUMAN	Collagen alpha-1(V) chain	0.94	9784	0
214	M3X4K0_FELCA	Uncharacterized protein (Fragment)	FELCA	19.1	1	FBLN4_HUMAN	EGF-containing fibulin-like extracellular matrix protein 2	0.7	1812	0
215	G3SVT6_LOXAF	Uncharacterized protein	LOXAF	19.2	5	VITRN_HUMAN	Isoform 4 of Vitrin	0.82	2916	0
216	E2R1M6_CANFA	Uncharacterized protein (Fragment)	CANFA	19.2	1	PHP14_HUMAN	14 kDa phosphohistidine phosphatase	0.86	580	2.0×10-76
217	G3SRK0_LOXAF	Uncharacterized protein	LOXAF	19.4	13	PLEC_HUMAN	Isoform 2 of Plectin	0.85	18924	0
218	G3TT21_LOXAF	Uncharacterized protein	LOXAF	19.6	3	ANGT_HUMAN	Angiotensinogen	0.61	1394	0
219	G1R8X9_NOMLE	Uncharacterized protein	NOMLE	19.6	2	CO4A1_HUMAN	Collagen alpha-1(IV) chain	0.99	9341	0
220	K7GLC9_PIG	Uncharacterized protein (Fragment)	PIG	19.8	1	SRPX_HUMAN	Isoform 4 of Sushi repeat-containing protein SRPX	0.96	1840	0
221	G3T513_LOXAF	Uncharacterized protein (Fragment)	LOXAF	19.8	2	TNNI1_HUMAN	Troponin I, slow skeletal muscle	0.97	903	1.0×10-123
222	G3UJW5_LOXAF	Uncharacterized protein (Fragment)	LOXAF	19.9	2	GLU2B_HUMAN	Glucosidase 2 subunit beta	0.85	2384	0
223	S7N1M7_MYOBR	Hsc70-interacting protein	MYOBR	20	2	F10A1_HUMAN	Hsc70-interacting protein	0.95	1634	0
224	Q3UJV2_MOUSE	Putative uncharacterized protein	MOUSE	20	1	CAZA1_HUMAN	F-actin-capping protein subunit alpha-1	0.96	1369	0
225	S7N3Q0_MYOBR	Proteasome subunit alpha type	MYOBR	20.1	2	PSA2_HUMAN	Proteasome subunit alpha type-2	0.99	1201	2.0×10-167
226	G3UKV1_LOXAF	Proteasome subunit beta type (Fragment)	LOXAF	20.1	2	PSB1_HUMAN	Proteasome subunit beta type-1	0.93	1015	2.0×10-139
227	S9YLN6_9CETA	Voltage-dependent anion-selective channel protein 1-like protein	9CETA	20.2	1	VDAC1_HUMAN	Voltage-dependent anion-selective channel protein 1	0.99	1418	0
228	G3SN00_LOXAF	Uncharacterized protein	LOXAF	20.2	1	6PGL_HUMAN	6-phosphogluconolactonase	0.94	1244	4.0×10-173
229	M3WY01_FELCA	Uncharacterized protein	FELCA	20.3	8	TNMD_HUMAN	Tenomodulin	0.97	1695	0
230	H2RAX3_PANTR	Septin-7	PANTR	20.3	1	SEPT7_HUMAN	Septin-7	0.99	2243	0
231	F7DK07_ORNAN	Uncharacterized protein	ORNAN	20.3	1	UGPA_HUMAN	UTP--glucose-1-phosphate uridylyltransferase	0.96	2495	0
232	G3SZY4_LOXAF	Histone H2A	LOXAF	20.4	3	H2AY_HUMAN	Core histone macro-H2A.1	0.99	1858	0
233	G3SUG7_LOXAF	Annexin	LOXAF	20.4	1	ANXA7_HUMAN	Annexin A7	0.91	2365	0
234	I7G7W7_MACFA	Macaca fascicularis brain cDNA clone: QmoA-10118, similar to human bridging integrator 1 (BIN1), transcript variant 9, mRNA, RefSeq: NM_139350.1	MACFA	20.5	2	BIN1_HUMAN	Isoform II3 of Myc box-dependent-interacting protein 1	0.99	2278	0
235	G3UFF4_LOXAF	Uncharacterized protein	LOXAF	20.5	1	AN32E_HUMAN	Acidic leucine-rich nuclear phosphoprotein 32 family member E	0.82	1080	4.0×10-148
236	G3TKD1_LOXAF	Uncharacterized protein	LOXAF	20.5	3	EPYC_HUMAN	Epiphycan	0.92	1571	0
237	G3SZS9_LOXAF	Superoxide dismutase (Fragment)	LOXAF	20.5	3	SODM_HUMAN	Superoxide dismutase [Mn], mitochondrial	0.92	1090	6.0×10-151
238	I3N1W3_SPETR	Uncharacterized protein (Fragment)	SPETR	20.7	33	CO5A1_HUMAN	Collagen alpha-1(V) chain	0.96	9845	0
239	G3TMQ3_LOXAF	Uncharacterized protein	LOXAF	20.7	7	COAA1_HUMAN	Collagen alpha-1(X) chain	0.9	3472	0
240	E3VX33_9HYST	Alpha-2-macroglobulin	9HYST	21	12	A2MG_HUMAN	Alpha-2-macroglobulin	0.76	5819	0
241	G3TV65_LOXAF	Uncharacterized protein (Fragment)	LOXAF	21.1	13	ITIH3_HUMAN	Inter-alpha-trypsin inhibitor heavy chain H3	0.88	4065	0
242	G3TGC9_LOXAF	Uncharacterized protein	LOXAF	21.1	10	ITIH4_HUMAN	Inter-alpha-trypsin inhibitor heavy chain H4	0.72	3324	0
243	G3TAL6_LOXAF	Uncharacterized protein	LOXAF	21.2	6	NUCL_HUMAN	Nucleolin	0.77	2614	0
244	Q5NVR7_PONAB	Serum amyloid A protein	PONAB	21.3	3	SAA1_HUMAN	Serum amyloid A-1 protein	0.93	612	1.0×10-81
245	G3T9F8_LOXAF	Uncharacterized protein (Fragment)	LOXAF	21.4	7	TNNI2_HUMAN	Isoform 2 of Troponin I, fast skeletal muscle	0.89	839	5.0×10-114
246	G3SNI0_LOXAF	Uncharacterized protein	LOXAF	21.4	6	PDIA1_HUMAN	Protein disulfide-isomerase	0.86	2290	0
247	G3HL13_CRIGR	60 kDa heat shock protein, mitochondrial	CRIGR	21.5	1	CH60_HUMAN	60 kDa heat shock protein, mitochondrial	0.97	2524	0
248	F6QL94_CALJA	Uncharacterized protein	CALJA	21.5	1	ARK72_HUMAN	Aflatoxin B1 aldehyde reductase member 2	0.87	1651	0
249	F1SC51_PIG	Uncharacterized protein	PIG	21.5	1	PDLI1_HUMAN	PDZ and LIM domain protein 1	0.83	1430	0
250	M3XVI6_MUSPF	Uncharacterized protein (Fragment)	MUSPF	21.7	1	RS10_HUMAN	40S ribosomal protein S10	0.98	869	5.0×10-119
251	I3NEB2_SPETR	Uncharacterized protein	SPETR	21.9	105	PGCA_HUMAN	Aggrecan core protein	0.63	7001	0
252	G3T574_LOXAF	Uncharacterized protein	LOXAF	21.9	9	F13A_HUMAN	Coagulation factor XIII A chain	0.86	3483	0
253	ENPL_RAT	Isoform 2 of Endoplasmin	RAT	21.9	7	ENPL_HUMAN	Endoplasmin	0.96	3954	0
254	H6W8E3_BUBBU	Glutathione peroxidase	BUBBU	22	2	GPX1_HUMAN	Glutathione peroxidase 1	0.87	916	4.0×10-125
255	G3TD90_LOXAF	Uncharacterized protein	LOXAF	22	8	ITIH2_HUMAN	Inter-alpha-trypsin inhibitor heavy chain H2	0.84	4173	0
256	COBA1_MOUSE	Isoform Short of Collagen alpha-1(XI) chain	MOUSE	22	12	COBA1_HUMAN	Collagen alpha-1(XI) chain	0.94	9530	0
257	G5E6U0_LOXAF	Uncharacterized protein	LOXAF	22.1	1	SPRE_HUMAN	Sepiapterin reductase	0.83	1121	3.0×10-154
258	G3U3N2_LOXAF	Uncharacterized protein	LOXAF	22.1	15	CO4A_HUMAN	Isoform 2 of Complement C4-A	0.83	7371	0
259	G3U6J5_LOXAF	Uncharacterized protein	LOXAF	22.3	5	PRDX3_HUMAN	Thioredoxin-dependent peroxide reductase, mitochondrial	0.89	1179	2.0×10-163
260	G3TLR6_LOXAF	Uncharacterized protein	LOXAF	22.3	1	DEF1_HUMAN	Neutrophil defensin 1	0.53	231	7.0×10-25
261	L5JVD1_PTEAL	Osteomodulin	PTEAL	22.4	20	OMD_HUMAN	Osteomodulin	0.82	1802	0
262	G3T5X1_LOXAF	Uncharacterized protein	LOXAF	22.4	9	KNG1_HUMAN	Kininogen-1	0.72	2459	0
263	U3DG28_CALJA	Caveolin	CALJA	22.5	1	CAV1_HUMAN	Caveolin-1	0.98	939	2.0×10-129
264	G7NVT0_MACFA	Putative uncharacterized protein	MACFA	22.5	1	RS14_HUMAN	40S ribosomal protein S14	0.87	660	6.0×10-88
265	G3TA82_LOXAF	Uncharacterized protein (Fragment)	LOXAF	22.5	2	THIO_HUMAN	Thioredoxin	0.91	477	9.0×10-62
266	G3T6R4_LOXAF	Uncharacterized protein	LOXAF	22.5	6	PTX3_HUMAN	Pentraxin-related protein PTX3	0.81	1603	0
267	L8I092_9CETA	Transmembrane emp24 domain-containing protein 9	9CETA	22.6	1	TMED9_HUMAN	Transmembrane emp24 domain-containing protein 9	0.93	1130	1.0×10-156
268	G3SWL2_LOXAF	Uncharacterized protein	LOXAF	22.6	13	MATN2_HUMAN	Isoform 2 of Matrilin-2	0.91	4678	0
269	G3SQ52_LOXAF	Uncharacterized protein (Fragment)	LOXAF	22.7	3	CKAP4_HUMAN	Cytoskeleton-associated protein 4	0.85	1909	0
270	G3MYE2_BOVIN	Uncharacterized protein (Fragment)	BOVIN	22.7	1	RL5_HUMAN	60S ribosomal protein L5	0.95	1451	0
271	Q3ZCG6_BOVIN	Peptidyl-prolyl cis-trans isomerase (Fragment)	BOVIN	22.8	2	FKB1A_HUMAN	Peptidyl-prolyl cis-trans isomerase FKBP1A	0.97	561	9.0×10-74
272	U3CCI0_CALJA	Peroxiredoxin-4	CALJA	22.9	10	PRDX4_HUMAN	Peroxiredoxin-4	0.98	1397	0
273	G3ULA3_LOXAF	Uncharacterized protein	LOXAF	22.9	6	APOB_HUMAN	Apolipoprotein B-100	0.75	3029	0
274	G3UJY2_LOXAF	Superoxide dismutase [Cu-Zn] (Fragment)	Cu-Zn	22.9	1	SODC_HUMAN	Superoxide dismutase [Cu-Zn]	0.79	638	2.0×10-84
275	G3TGZ6_LOXAF	Uncharacterized protein	LOXAF	22.9	5	HCDH_HUMAN	Hydroxyacyl-coenzyme A dehydrogenase, mitochondrial	0.9	1427	0
276	G3T7A6_LOXAF	Uncharacterized protein (Fragment)	LOXAF	22.9	4	PGRP1_HUMAN	Peptidoglycan recognition protein 1	0.66	678	3.0×10-89
277	F7BTP3_HORSE	Uncharacterized protein	HORSE	22.9	3	SYSC_HUMAN	Serine--tRNA ligase, cytoplasmic	0.92	2542	0
278	G3TNM6_LOXAF	Uncharacterized protein	LOXAF	23	3	GRP75_HUMAN	Stress-70 protein, mitochondrial	0.99	3378	0
279	G3SQX2_LOXAF	Uncharacterized protein (Fragment)	LOXAF	23.1	3	CYTB_HUMAN	Cystatin-B	0.87	453	4.0×10-58
280	H0W7R3_CAVPO	Uncharacterized protein	CAVPO	23.2	2	CLIC1_HUMAN	Chloride intracellular channel protein 1	0.96	1226	6.0×10-171
281	G3THW6_LOXAF	Uncharacterized protein (Fragment)	LOXAF	23.2	6	LMNB2_HUMAN	Lamin-B2	0.86	2467	0
282	G1T6L5_RABIT	Uncharacterized protein	RABIT	23.2	2	SH3L1_HUMAN	SH3 domain-binding glutamic acid-rich-like protein	0.98	580	2.0×10-75
283	G3T615_LOXAF	Uncharacterized protein	LOXAF	23.3	4	F16P2_HUMAN	Fructose-1,6-bisphosphatase isozyme 2	0.96	1658	0
284	G3U6S3_LOXAF	Uncharacterized protein	LOXAF	23.4	4	CLC11_HUMAN	C-type lectin domain family 11 member A	0.85	1489	0
285	G5E7B3_LOXAF	Uncharacterized protein	LOXAF	23.5	2	MGP_HUMAN	Matrix Gla protein	0.75	426	5.0×10-54
286	G3TGB4_LOXAF	Uncharacterized protein (Fragment)	LOXAF	23.7	10	ITIH1_HUMAN	Inter-alpha-trypsin inhibitor heavy chain H1	0.82	3866	0
287	U6DI20_NEOVI	Lactoylglutathione lyase (Fragment)	NEOVI	23.8	2	LGUL_HUMAN	Lactoylglutathione lyase	0.9	813	2.0×10-110
288	U6DDK3_NEOVI	Destrin (Fragment)	NEOVI	23.8	2	DEST_HUMAN	Destrin	1	858	1.0×10-117
289	H0XI33_OTOGA	Uncharacterized protein (Fragment)	OTOGA	23.8	16	H0Y3B5_HUMAN	Collagen alpha-2(XI) chain	0.97	9128	0
290	G3SU75_LOXAF	Uncharacterized protein	LOXAF	23.8	2	CAH2_HUMAN	Carbonic anhydrase 2	0.88	1246	2.0×10-173
291	G1Q493_MYOLU	Uncharacterized protein	MYOLU	23.8	17	CO3_HUMAN	Complement C3	0.75	4504	0
292	G3IF44_CRIGR	Carbonyl reductase [NADPH] 1	NADPH	23.9	1	CBR1_HUMAN	Carbonyl reductase [NADPH] 1	0.74	1007	4.0×10-137
293	Q75T04_RABIT	Beta-D-galactosidase (Fragment)	RABIT	24	1	BGLR_HUMAN	Beta-glucuronidase	0.33	132	3.0×10-9
294	K9IMG7_DESRO	Putative polyadenylate-binding protein rrm superfamily	DESRO	24	5	NUCL_HUMAN	Nucleolin	0.89	3274	0
295	G3UAR2_LOXAF	Uncharacterized protein	LOXAF	24.2	2	SAMP_HUMAN	Serum amyloid P-component	0.75	901	4.0×10-122
296	G3TRI1_LOXAF	Uncharacterized protein (Fragment)	LOXAF	24.2	11	ADH1B_HUMAN	Alcohol dehydrogenase 1B	0.81	1630	0
297	H0Y1Y6_OTOGA	Uncharacterized protein (Fragment)	OTOGA	24.3	2	KV109_HUMAN	Ig kappa chain V-I region HK101	0.8	387	8.0×10-48
298	G3T147_LOXAF	Uncharacterized protein (Fragment)	LOXAF	24.3	5	OLFL3_HUMAN	Olfactomedin-like protein 3	0.95	2035	0
299	L9KL66_TUPCH	Tenascin-X	TUPCH	24.4	47	TENX_HUMAN	Isoform 3 of Tenascin-X	0.63	9371	0
300	G3SY80_LOXAF	Calsequestrin	LOXAF	24.4	8	CASQ1_HUMAN	Calsequestrin-1	0.92	1904	0
301	F7GIC1_CALJA	Cystatin-A	CALJA	24.5	1	CYTA_HUMAN	Cystatin-A	0.9	462	1.0×10-59
302	I6L5C8_PONAB	Uncharacterized protein (Fragment)	PONAB	24.6	1	THIO_HUMAN	Thioredoxin	1	550	8.0×10-71
303	G3TBY5_LOXAF	Glucose-6-phosphate isomerase	LOXAF	24.6	4	G6PI_HUMAN	Glucose-6-phosphate isomerase	0.92	2738	0
304	G3SGL9_GORGO	Uncharacterized protein	GORGO	24.6	8	HS90B_HUMAN	Heat shock protein HSP 90-beta	0.8	2778	0
305	G3ULW2_LOXAF	Uncharacterized protein (Fragment)	LOXAF	24.7	3	GSTM5_HUMAN	Glutathione S-transferase Mu 5	0.85	594	2.0×10-76
306	F1RLC4_PIG	Protein-lysine 6-oxidase	PIG	24.8	4	LYOX_HUMAN	Protein-lysine 6-oxidase	0.92	2126	0
307	M3VZH5_FELCA	Uncharacterized protein	FELCA	24.9	55	PGBM_HUMAN	Basement membrane-specific heparan sulfate proteoglycan core protein	0.91	21539	0
308	G3T5I1_LOXAF	Uncharacterized protein	LOXAF	25	6	THRB_HUMAN	Prothrombin	0.82	2783	0
309	U3BV70_CALJA	EH domain-containing protein 2	CALJA	25.1	6	EHD2_HUMAN	EH domain-containing protein 2	0.99	2818	0
310	Q6N030_HUMAN	Putative uncharacterized protein DKFZp686I15212	HUMAN	25.1	14	IGHG3_HUMAN	Ig gamma-3 chain C region	0.99	2064	0
311	K7BEL6_PANTR	Dihydrolipoamide S-succinyltransferase (E2 component of 2-oxo-glutarate complex)	PANTR	25.4	1	ODO2_HUMAN	Dihydrolipoyllysine-residue succinyltransferase component of 2-oxoglutarate dehydrogenase complex, mitochondrial	1	2309	0
312	G3TEC1_LOXAF	Uncharacterized protein	LOXAF	25.4	16	CO9A1_HUMAN	Collagen alpha-1(IX) chain	0.9	4688	0
313	G3TI18_LOXAF	Uncharacterized protein	LOXAF	25.5	39	MYH7_HUMAN	Myosin-7	0.96	9303	0
314	G3UG78_LOXAF	Uncharacterized protein	LOXAF	25.6	6	IV4F8_HUMAN	Putative V-set and immunoglobulin domain-containing-like protein IGHV4OR15-8	0.65	398	3.0×10-49
315	G3TLJ5_LOXAF	Glutathione peroxidase	LOXAF	25.6	4	GPX3_HUMAN	Glutathione peroxidase 3	0.86	1016	1.0×10-139
316	U3DLZ3_CALJA	Cell division control protein 42 homolog isoform 1	CALJA	25.7	1	CDC42_HUMAN	Cell division control protein 42 homolog	1	1001	2.0×10-138
317	J9NRJ0_CANFA	Uncharacterized protein (Fragment)	CANFA	25.7	46	PGBM_HUMAN	Basement membrane-specific heparan sulfate proteoglycan core protein	0.89	21122	0
318	G3SYQ9_LOXAF	Uncharacterized protein (Fragment)	LOXAF	25.7	2	TMM43_HUMAN	Transmembrane protein 43	0.92	1905	0
319	F6XAL9_HORSE	Uncharacterized protein (Fragment)	HORSE	25.7	2	HNRPM_HUMAN	Isoform 2 of Heterogeneous nuclear ribonucleoprotein M	0.9	2977	0
320	K9J2A7_DESRO	Putative dna replication factor/protein phosphatase inhibitor set/spr-2 (Fragment)	DESRO	25.8	2	SET_HUMAN	Isoform 2 of Protein SET	1	1467	0
321	S7P1E5_MYOBR	Proteasome subunit alpha type-5 (Fragment)	MYOBR	25.9	1	PSA5_HUMAN	Proteasome subunit alpha type-5	1	1167	4.0×10-162
322	G3T4I7_LOXAF	Uncharacterized protein	LOXAF	25.9	136	PGCA_HUMAN	Aggrecan core protein	0.59	5282	0
323	O18977_BOVIN	Tenascin-X	BOVIN	26	42	TENX_HUMAN	Isoform 3 of Tenascin-X	0.65	13363	0
324	G3SZ29_LOXAF	Uncharacterized protein	LOXAF	26.2	1	ESTD_HUMAN	S-formylglutathione hydrolase	0.96	1504	0
325	B2MVX0_SHEEP	SLC25A6	SHEEP	26.2	1	ADT3_HUMAN	ADP/ATP translocase 3	0.98	1520	0
326	M3WM35_FELCA	Uncharacterized protein	FELCA	26.3	4	H14_HUMAN	Histone H1.4	0.92	937	1.0×10-127
327	G3HDT6_CRIGR	Histone H2A	CRIGR	26.3	23	H14_HUMAN	Histone H1.4	0.96	901	2.0×10-120
328	U3DF73_CALJA	Proteasome subunit alpha type	CALJA	26.4	2	PSA6_HUMAN	Proteasome subunit alpha type-6	1	1276	2.0×10-178
329	G5C0N5_HETGA	Complement C3	HETGA	26.4	21	CO3_HUMAN	Complement C3	0.79	6887	0
330	F1SU03_PIG	Uncharacterized protein	PIG	26.5	26	PGBM_HUMAN	Basement membrane-specific heparan sulfate proteoglycan core protein	0.9	8636	0
331	G3T7J1_LOXAF	Clusterin (Fragment)	LOXAF	26.6	9	CLUS_HUMAN	Isoform 4 of Clusterin	0.61	1289	7.0×10-175
332	H2QWJ4_PANTR	Collagen triple helix repeat containing 1	PANTR	26.8	2	CTHR1_HUMAN	Collagen triple helix repeat-containing protein 1	1	1303	0
333	G3UCI2_LOXAF	Uncharacterized protein (Fragment)	LOXAF	26.9	15	TARSH_HUMAN	Isoform 2 of Target of Nesh-SH3	0.88	1863	0
334	G3T4I8_LOXAF	Uncharacterized protein	LOXAF	27	7	HPLN3_HUMAN	Hyaluronan and proteoglycan link protein 3	0.86	1654	0
335	G3U8A3_LOXAF	Uncharacterized protein	LOXAF	27.1	5	TETN_HUMAN	Tetranectin	0.76	785	3.0×10-105
336	Q2VPJ6_HUMAN	HSP90AA1 protein (Fragment)	HUMAN	27.2	8	HS90A_HUMAN	Isoform 2 of Heat shock protein HSP 90-alpha	0.99	2994	0
337	H0W7P5_CAVPO	Uncharacterized protein	CAVPO	27.2	2	SPRC_HUMAN	SPARC	0.93	1556	0
338	G3TNL2_LOXAF	Uncharacterized protein (Fragment)	LOXAF	27.4	3	COF1_HUMAN	Cofilin-1	0.96	809	5.0×10-109
339	L8Y3S9_TUPCH	40S ribosomal protein S28	TUPCH	27.5	1	RS28_HUMAN	40S ribosomal protein S28	0.93	336	6.0×10-45
340	G3SUU4_LOXAF	Uncharacterized protein	LOXAF	27.5	28	CO6A6_HUMAN	Collagen alpha-6(VI) chain	0.8	8924	0
341	L5KXJ3_PTEAL	Actin-related protein 2/3 complex subunit 5	PTEAL	27.6	1	ARPC5_HUMAN	Isoform 2 of Actin-related protein 2/3 complex subunit 5	0.74	681	3.0×10-90
342	G3SU74_LOXAF	Uncharacterized protein	LOXAF	27.6	12	MYOM2_HUMAN	Myomesin-2	0.87	6881	0
343	K9IS07_DESRO	Putative polymerase i and transcript release factor (Fragment)	DESRO	27.7	9	PTRF_HUMAN	Polymerase I and transcript release factor	0.94	1701	0
344	G3T110_LOXAF	Uncharacterized protein (Fragment)	LOXAF	27.8	1	RAB5C_HUMAN	Isoform 2 of Ras-related protein Rab-5C	0.97	1142	3.0×10-158
345	G3TQ40_LOXAF	Uncharacterized protein	LOXAF	28.1	12	VINC_HUMAN	Isoform 1 of Vinculin	0.99	5297	0
346	H0X0Z2_OTOGA	Uncharacterized protein	OTOGA	28.2	62	TENX_HUMAN	Isoform 3 of Tenascin-X	0.62	13274	0
347	G3SR15_LOXAF	Uncharacterized protein (Fragment)	LOXAF	28.2	5	HEP2_HUMAN	Heparin cofactor 2	0.86	2058	0
348	G1PV31_MYOLU	Uncharacterized protein (Fragment)	MYOLU	28.2	1	NDUS3_HUMAN	NADH dehydrogenase [ubiquinone] iron-sulfur protein 3, mitochondrial	0.93	1284	5.0×10-179
349	U3L0K5_PIPAB	Lysozyme C	PIPAB	28.4	3	LYSC_HUMAN	Lysozyme C	0.84	695	2.0×10-93
350	G3U772_LOXAF	Uncharacterized protein	LOXAF	28.4	15	FIBA_HUMAN	Fibrinogen alpha chain	0.69	3021	0
351	G3TVR9_LOXAF	Uncharacterized protein	LOXAF	28.4	8	MFGM_HUMAN	Lactadherin	0.6	1335	0
352	M0R865_RAT	Uncharacterized protein	RAT	28.6	1	RS2_HUMAN	40S ribosomal protein S2	0.87	1288	4.0×10-179
353	Q3U1B1_MOUSE	Putative uncharacterized protein	MOUSE	28.8	1	GBB1_HUMAN	Guanine nucleotide-binding protein G(I)/G(S)/G(T) subunit beta-1	0.99	1810	0
354	F6Z2I7_HORSE	Uncharacterized protein (Fragment)	HORSE	29	6	GSTM4_HUMAN	Glutathione S-transferase Mu 4	0.85	1013	3.0×10-139
355	G3VWK0_SARHA	Uncharacterized protein	SARHA	29.1	17	CO5A2_HUMAN	Collagen alpha-2(V) chain	0.93	7898	0
356	G3TS89_LOXAF	Uncharacterized protein	LOXAF	29.1	33	CO5A2_HUMAN	Collagen alpha-2(V) chain	0.96	8142	0
357	G3UE84_LOXAF	Uncharacterized protein	LOXAF	29.2	2	PTGR2_HUMAN	Prostaglandin reductase 2	0.91	1550	0
358	G3U1Z4_LOXAF	Uncharacterized protein (Fragment)	LOXAF	29.2	7	CATD_HUMAN	Cathepsin D	0.76	1544	0
359	U6DUF9_NEOVI	Ras-related protein Rap-1A	NEOVI	29.4	2	RAP1A_HUMAN	Ras-related protein Rap-1A	1	947	2.0×10-130
360	G3UDW5_LOXAF	Uncharacterized protein (Fragment)	LOXAF	29.4	4	S10AB_HUMAN	Protein S100-A11	0.89	427	3.0×10-54
361	G3T845_LOXAF	Galectin (Fragment)	LOXAF	29.4	1	LEG7_HUMAN	Galectin-7	0.81	586	3.0×10-77
362	EF1A3_HUMAN	Putative elongation factor 1-alpha-like 3	HUMAN	29.4	7	EF1A3_HUMAN	Putative elongation factor 1-alpha-like 3	1	2405	0
363	Q2HIZ1_HUMAN	THBS3 protein	HUMAN	29.5	8	TSP3_HUMAN	Isoform 2 of Thrombospondin-3	1	2709	0
364	Q1HFY1_PIG	Myosin regulatory light chain 2 protein	PIG	29.5	3	ML12B_HUMAN	Myosin regulatory light chain 12B	0.95	850	4.0×10-116
365	F7BNW2_CALJA	Uncharacterized protein	CALJA	29.8	5	ROA1_HUMAN	Heterogeneous nuclear ribonucleoprotein A1	0.98	1981	0
366	U3EZZ7_CALJA	14-3-3 protein gamma	CALJA	30	7	1433G_HUMAN	14-3-3 protein gamma	0.99	1246	8.0×10-174
367	G3T5B1_LOXAF	Uncharacterized protein (Fragment)	LOXAF	30	3	MFAP4_HUMAN	Microfibril-associated glycoprotein 4	0.94	1307	0
368	F7FHJ4_CALJA	Uncharacterized protein (Fragment)	CALJA	30	3	TAGL2_HUMAN	Transgelin-2	0.99	1044	3.0×10-144
369	F6U4Q3_ORNAN	Uncharacterized protein (Fragment)	ORNAN	30	1	MTPN_HUMAN	Myotrophin	0.54	174	9.0×10-18
370	S9Y9J1_9CETA	Protein-L-isoaspartate O-methyltransferase	9CETA	30.1	3	PIMT_HUMAN	Protein-L-isoaspartate(D-aspartate) O-methyltransferase	0.87	1128	5.0×10-156
371	G3U701_LOXAF	Uncharacterized protein	LOXAF	30.1	14	PLMN_HUMAN	Plasminogen	0.73	3326	0
372	G3HBC4_CRIGR	Serine protease inhibitor A3F	CRIGR	30.1	7	AACT_HUMAN	Alpha-1-antichymotrypsin	0.6	1238	7.0×10-167
373	M3W2C3_FELCA	Uncharacterized protein	FELCA	30.2	47	TENX_HUMAN	Isoform 3 of Tenascin-X	0.63	8480	0
374	L8I2Y5_9CETA	Carbonic anhydrase 3 (Fragment)	9CETA	30.2	4	CAH3_HUMAN	Carbonic anhydrase 3	0.85	1202	8.0×10-167
375	G3SM10_LOXAF	Uncharacterized protein (Fragment)	LOXAF	30.2	4	S10AC_HUMAN	Protein S100-A12	0.56	277	9.0×10-32
376	H0WWF4_OTOGA	Uncharacterized protein	OTOGA	30.3	6	GSTM4_HUMAN	Glutathione S-transferase Mu 4	0.89	1051	4.0×10-145
377	Q8C5M4_MOUSE	Putative uncharacterized protein	MOUSE	30.4	1	PDCD6_HUMAN	Programmed cell death protein 6	0.98	1004	7.0×10-139
378	G3UMD4_LOXAF	Uncharacterized protein	LOXAF	30.4	20	GELS_HUMAN	Gelsolin	0.92	3788	0
379	G1U3Y9_RABIT	Uncharacterized protein	RABIT	30.4	1	RS7_HUMAN	40S ribosomal protein S7	0.95	918	1.0×10-125
380	G3U324_LOXAF	Uncharacterized protein	LOXAF	30.6	4	APOH_HUMAN	Beta-2-glycoprotein 1	0.78	1536	0
381	G3TMA0_LOXAF	Uncharacterized protein (Fragment)	LOXAF	30.6	6	OLFL1_HUMAN	Olfactomedin-like protein 1	0.82	1753	0
382	G3U2I4_LOXAF	Uncharacterized protein (Fragment)	LOXAF	30.8	7	KV309_HUMAN	Ig kappa chain V-III region VG	0.61	373	4.0×10-45
383	G3W0M5_SARHA	Uncharacterized protein (Fragment)	SARHA	30.9	1	UBE2N_HUMAN	Ubiquitin-conjugating enzyme E2 N	0.95	754	4.0×10-102
384	G3TMG2_LOXAF	Superoxide dismutase [Cu-Zn]	Cu-Zn	30.9	3	SODE_HUMAN	Extracellular superoxide dismutase [Cu-Zn]	0.75	931	4.0×10-126
385	G3U8X1_LOXAF	Uncharacterized protein (Fragment)	LOXAF	31	3	S10A9_HUMAN	Protein S100-A9	0.68	378	2.0×10-46
386	G1NUA9_MYOLU	Uncharacterized protein (Fragment)	MYOLU	31	16	ACTN3_HUMAN	Alpha-actinin-3	0.95	4454	0
387	G3TZT8_LOXAF	Uncharacterized protein	LOXAF	31.3	3	CO8G_HUMAN	Complement component C8 gamma chain	0.8	792	2.0×10-106
388	M3Z4Y5_MUSPF	Uncharacterized protein	MUSPF	31.5	4	KCD12_HUMAN	BTB/POZ domain-containing protein KCTD12	0.98	1677	0
389	J9P758_CANFA	Uncharacterized protein	CANFA	31.5	1	SORCN_HUMAN	Isoform 2 of Sorcin	0.98	919	5.0×10-124
390	G3SWY2_LOXAF	Catalase	LOXAF	31.5	8	CATA_HUMAN	Catalase	0.9	2610	0
391	G3U2A7_LOXAF	Uncharacterized protein (Fragment)	LOXAF	31.6	28	FLNC_HUMAN	Filamin-C	0.91	12913	0
392	S7N9K7_MYOBR	Moesin	MYOBR	31.8	8	MOES_HUMAN	Moesin	0.98	2886	0
393	G3T7N9_LOXAF	Serine hydroxymethyltransferase	LOXAF	31.8	3	GLYM_HUMAN	Serine hydroxymethyltransferase, mitochondrial	0.95	2482	0
394	S9WIK2_9CETA	GTP-binding nuclear protein Ran	9CETA	31.9	2	RAN_HUMAN	GTP-binding nuclear protein Ran	0.87	1051	7.0×10-145
395	S7N2A0_MYOBR	Actin-related protein 2/3 complex subunit 4	MYOBR	31.9	4	ARPC4_HUMAN	Actin-related protein 2/3 complex subunit 4	1	825	1.0×10-110
396	H2P9D5_PONAB	Uncharacterized protein	PONAB	31.9	2	H1X_HUMAN	Histone H1x	0.99	1067	1.0×10-147
397	G3UFY9_LOXAF	Uncharacterized protein (Fragment)	LOXAF	31.9	3	KV401_HUMAN	Ig kappa chain V-IV region	0.76	474	2.0×10-60
398	G3SY20_LOXAF	Uncharacterized protein (Fragment)	LOXAF	31.9	27	FLNA_HUMAN	Filamin-A	0.98	13051	0
399	F7BAY6_HORSE	Serum albumin	HORSE	32	27	ALBU_HUMAN	Serum albumin	0.77	2596	0
400	S7PFJ9_MYOBR	Voltage-dependent anion-selective channel protein 2	MYOBR	32.2	1	VDAC2_HUMAN	Isoform 2 of Voltage-dependent anion-selective channel protein 2	0.99	1481	0
401	G3TI75_LOXAF	Phosphorylase	LOXAF	32.2	13	PYGM_HUMAN	Glycogen phosphorylase, muscle form	0.97	4319	0
402	F6YY69_MOUSE	14-3-3 protein theta (Fragment)	MOUSE	32.3	7	1433T_HUMAN	14-3-3 protein theta	0.99	1139	6.0×10-157
403	G3TEY6_LOXAF	Uncharacterized protein	LOXAF	32.4	12	PEDF_HUMAN	Pigment epithelium-derived factor	0.87	1823	0
404	S9XG44_9CETA	40S ribosomal protein S3 isoform 1	9CETA	32.5	2	RS3_HUMAN	40S ribosomal protein S3	1	1240	5.0×10-173
405	S4TZR5_SHEEP	Guanine nucleotide-binding protein beta polypeptide 2-like 1	SHEEP	32.5	3	GBLP_HUMAN	Guanine nucleotide-binding protein subunit beta-2-like 1	1	1707	0
406	G3T019_LOXAF	Uncharacterized protein	LOXAF	32.5	15	FETUA_HUMAN	Alpha-2-HS-glycoprotein	0.68	1286	4.0×10-176
407	G3TXC5_LOXAF	Uncharacterized protein	LOXAF	32.7	2	SEPT2_HUMAN	Septin-2	0.99	1850	0
408	Q8MII4_BOVIN	Metallothionein (Fragment)	BOVIN	32.8	1	MT1E_HUMAN	Metallothionein-1E	0.87	356	1.0×10-48
409	T0MFC8_9CETA	Transforming protein RhoA	9CETA	32.9	4	RHOA_HUMAN	Transforming protein RhoA	0.98	739	1.0×10-97
410	G3SBJ6_GORGO	Uncharacterized protein	GORGO	32.9	1	RBMX_HUMAN	RNA-binding motif protein, X chromosome	0.81	1443	0
411	G3TCU3_LOXAF	Uncharacterized protein (Fragment)	LOXAF	33	17	CFAB_HUMAN	Complement factor B	0.82	3386	0
412	H0WN67_OTOGA	Uncharacterized protein	OTOGA	33.1	5	DHE3_HUMAN	Glutamate dehydrogenase 1, mitochondrial	0.97	2833	0
413	G3U901_LOXAF	Uncharacterized protein	LOXAF	33.3	4	H14_HUMAN	Histone H1.4	0.96	1025	4.0×10-141
414	G3TD13_LOXAF	Uncharacterized protein	LOXAF	33.4	5	APOE_HUMAN	Apolipoprotein E	0.68	1098	4.0×10-149
415	G3UB79_LOXAF	Uncharacterized protein	LOXAF	33.7	3	S10A6_HUMAN	Protein S100-A6	0.93	423	6.0×10-54
416	G3TCF6_LOXAF	Uncharacterized protein	LOXAF	33.7	22	CFAH_HUMAN	Complement factor H	0.61	4435	0
417	G3TWP5_LOXAF	Uncharacterized protein (Fragment)	LOXAF	33.8	22	IGHG1_HUMAN	Ig gamma-1 chain C region	0.66	1156	3.0×10-156
418	G3TFA3_LOXAF	Uncharacterized protein	LOXAF	33.8	12	TENN_HUMAN	Tenascin-N	0.8	4455	0
419	G3TM25_LOXAF	Uncharacterized protein (Fragment)	LOXAF	34	3	ZA2G_HUMAN	Zinc-alpha-2-glycoprotein	0.7	1112	1.0×10-151
420	SYNEM_HUMAN	Isoform 3 of Synemin	HUMAN	34.2	2	SYNEM_HUMAN	Synemin	1	7945	0
421	G3TLL5_LOXAF	Uncharacterized protein	LOXAF	34.2	41	MYH2_HUMAN	Myosin-2	0.96	9135	0
422	G3T948_LOXAF	Uncharacterized protein	LOXAF	34.3	6	RLA0_HUMAN	60S acidic ribosomal protein P0	0.98	1574	0
423	F6TD86_CALJA	Histone H2A (Fragment)	CALJA	34.4	8	H2AV_HUMAN	Histone H2A.V	1	635	6.0×10-84
424	L5LTV4_MYODS	Nucleophosmin	MYODS	34.7	3	NPM_HUMAN	Nucleophosmin	0.97	1463	0
425	H9KUV1_BOVIN	Protein S100-A1 (Fragment)	BOVIN	34.7	4	S10A1_HUMAN	Protein S100-A1	0.99	477	5.0×10-61
426	G3T881_LOXAF	Uncharacterized protein	LOXAF	34.7	2	EF1B_HUMAN	Elongation factor 1-beta	0.98	1135	1.0×10-157
427	G3SMQ0_LOXAF	L-lactate dehydrogenase	LOXAF	34.8	8	LDHB_HUMAN	L-lactate dehydrogenase B chain	0.98	1674	0
428	S7PFT9_MYOBR	40S ribosomal protein S16	MYOBR	34.9	1	RS16_HUMAN	40S ribosomal protein S16	1	744	8.0×10-101
429	K9IR00_DESRO	Putative rho gdp-dissociation inhibitor (Fragment)	DESRO	34.9	3	GDIR1_HUMAN	Rho GDP-dissociation inhibitor 1	0.97	1037	3.0×10-143
430	M3Z2Z0_MUSPF	Uncharacterized protein	MUSPF	35	5	ROA3_HUMAN	Isoform 2 of Heterogeneous nuclear ribonucleoprotein A3	0.84	1386	0
431	G3SVP3_LOXAF	Galectin	LOXAF	35.2	1	LEG3_HUMAN	Galectin-3	0.79	1055	1.0×10-144
432	E2RC23_CANFA	Uncharacterized protein	CANFA	35.4	8	PCOC1_HUMAN	Procollagen C-endopeptidase enhancer 1	0.86	2084	0
433	G3UMK9_LOXAF	Uncharacterized protein (Fragment)	LOXAF	35.5	13	IGHM_HUMAN	Ig mu chain C region	0.63	1492	0
434	G3HPV6_CRIGR	Histone H2A type 1	CRIGR	35.5	34	H2A1B_HUMAN	Histone H2A type 1-B/E	0.97	622	1.0×10-80
435	L5LUW1_MYODS	Tetranectin	MYODS	35.6	5	TETN_HUMAN	Tetranectin	0.87	950	3.0×10-130
436	Q3UY25_MOUSE	Putative uncharacterized protein	MOUSE	35.8	4	GREM1_HUMAN	Gremlin-1	0.98	970	6.0×10-133
437	G3T8G2_LOXAF	Uncharacterized protein	LOXAF	36.1	13	FBLN1_HUMAN	Fibulin-1	0.89	3552	0
438	G3SZ39_LOXAF	Uncharacterized protein	LOXAF	36.1	6	RNAS4_HUMAN	Ribonuclease 4	0.84	662	2.0×10-88
439	G3UHQ3_LOXAF	Uncharacterized protein (Fragment)	LOXAF	36.2	41	CILP2_HUMAN	Cartilage intermediate layer protein 2	0.81	4800	0
440	G3TZZ2_LOXAF	Uncharacterized protein (Fragment)	LOXAF	36.3	21	MYPC1_HUMAN	Isoform 7 of Myosin-binding protein C, slow-type	0.87	5130	0
441	G3SM92_LOXAF	Uncharacterized protein (Fragment)	LOXAF	36.3	3	MFAP5_HUMAN	Microfibrillar-associated protein 5	0.79	631	3.0×10-83
442	S7P8J3_MYOBR	40S ribosomal protein SA	MYOBR	36.4	3	RSSA_HUMAN	40S ribosomal protein SA	0.99	1489	0
443	G3SQW2_LOXAF	Uncharacterized protein	LOXAF	36.4	37	TSP1_HUMAN	Thrombospondin-1	0.97	6409	0
444	F6WJ59_CALJA	Serpin H1	CALJA	36.4	6	SERPH_HUMAN	Serpin H1	0.99	2095	0
445	G3TQN2_LOXAF	Uncharacterized protein (Fragment)	LOXAF	36.6	1	ACYP2_HUMAN	Acylphosphatase-2	0.89	405	3.0×10-55
446	U6CWF7_NEOVI	Adenylate kinase 1	NEOVI	36.7	5	KAD1_HUMAN	Adenylate kinase isoenzyme 1	0.98	959	1.0×10-131
447	G3T848_LOXAF	Uncharacterized protein (Fragment)	LOXAF	36.7	9	SBP1_HUMAN	Selenium-binding protein 1	0.92	2362	0
448	F7FLQ1_MACMU	Rab GDP dissociation inhibitor alpha	MACMU	36.7	4	GDIA_HUMAN	Rab GDP dissociation inhibitor alpha	0.99	2340	0
449	M3XZ07_MUSPF	Uncharacterized protein	MUSPF	36.9	6	ALDR_HUMAN	Aldose reductase	0.89	1532	0
450	G3TNV0_LOXAF	Uncharacterized protein	LOXAF	36.9	6	GSTO1_HUMAN	Glutathione S-transferase omega-1	0.8	1012	2.0×10-138
451	L5M2S8_MYODS	Collagen alpha-3(VI) chain	MYODS	37.2	170	CO6A3_HUMAN	Collagen alpha-3(VI) chain	0.77	12459	0
452	E2RHY7_CANFA	Uncharacterized protein	CANFA	37.3	8	SERPH_HUMAN	Serpin H1	0.97	2057	0
453	G3SPQ7_LOXAF	Uncharacterized protein (Fragment)	LOXAF	37.8	65	PGBM_HUMAN	Basement membrane-specific heparan sulfate proteoglycan core protein	0.65	10079	0
454	L8HZH2_9CETA	Cartilage matrix protein (Fragment)	9CETA	38.1	9	MATN1_HUMAN	Cartilage matrix protein	0.93	2272	0
455	G3TNK1_LOXAF	Uncharacterized protein (Fragment)	LOXAF	38.1	6	PGRP1_HUMAN	Peptidoglycan recognition protein 1	0.72	754	7.0×10-101
456	G3T7B5_LOXAF	Uncharacterized protein	LOXAF	38.1	12	SRPX2_HUMAN	Sushi repeat-containing protein SRPX2	0.96	2427	0
457	G3TAD2_LOXAF	Uncharacterized protein	LOXAF	38.3	3	HSPB6_HUMAN	Heat shock protein beta-6	0.91	770	3.0×10-104
458	CAPZB_MOUSE	F-actin-capping protein subunit beta	MOUSE	38.3	3	CAPZB_HUMAN	F-actin-capping protein subunit beta	0.99	1440	0
459	G3TEP6_LOXAF	Uncharacterized protein (Fragment)	LOXAF	38.4	16	FBLN5_HUMAN	Fibulin-5	0.96	2442	0
460	G3TWG0_LOXAF	Uncharacterized protein (Fragment)	LOXAF	38.5	9	FHL1_HUMAN	Isoform 5 of Four and a half LIM domains protein 1	0.94	1613	0
461	G3SLT8_LOXAF	Uncharacterized protein	LOXAF	38.7	5	BLVRB_HUMAN	Flavin reductase (NADPH)	0.91	978	2.0×10-134
462	G3U6E5_LOXAF	Uncharacterized protein	LOXAF	39	10	PDIA3_HUMAN	Protein disulfide-isomerase A3	0.94	2529	0
463	F7FXD5_ORNAN	Uncharacterized protein	ORNAN	39.1	57	COCA1_HUMAN	Isoform 2 of Collagen alpha-1(XII) chain	0.71	5604	0
464	G3U0Y7_LOXAF	Uncharacterized protein	LOXAF	39.2	9	AMBP_HUMAN	Protein AMBP	0.79	1535	0
465	ADH1G_HUMAN	Alcohol dehydrogenase 1C	HUMAN	39.2	9	ADH1G_HUMAN	Alcohol dehydrogenase 1C	1	1950	0
466	G3TBT9_LOXAF	Alpha-1-acid glycoprotein	LOXAF	39.4	14	A1AG2_HUMAN	Alpha-1-acid glycoprotein 2	0.64	676	9.0×10-89
467	G3HHM2_CRIGR	Histone H3.1t	CRIGR	39.4	25	H31T_HUMAN	Histone H3.1t	0.96	662	9.0×10-86
468	G3TA97_LOXAF	Uncharacterized protein	LOXAF	39.6	12	MATN1_HUMAN	Cartilage matrix protein	0.91	2267	0
469	F1RYI8_PIG	Uncharacterized protein	PIG	39.6	15	CO3A1_HUMAN	Collagen alpha-1(III) chain	0.93	7793	0
470	G3SLP6_LOXAF	Uncharacterized protein	LOXAF	39.7	89	FBN1_HUMAN	Fibrillin-1	0.96	16157	0
471	H0VIY0_CAVPO	Uncharacterized protein	CAVPO	39.8	199	CO6A3_HUMAN	Collagen alpha-3(VI) chain	0.83	13578	0
472	U3F7A0_CALJA	Plastin-3 isoform 1	CALJA	39.9	12	PLST_HUMAN	Plastin-3	0.99	3254	0
473	G3TLG4_LOXAF	Uncharacterized protein	LOXAF	39.9	7	APOA1_HUMAN	Apolipoprotein A-I	0.74	1009	3.0×10-137
474	G3UGD2_LOXAF	Uncharacterized protein	LOXAF	40	4	AK1A1_HUMAN	Alcohol dehydrogenase [NADP(+)]	0.92	1594	0
475	F7GGZ5_CALJA	Tetranectin	CALJA	40.1	5	TETN_HUMAN	Tetranectin	0.9	966	1.0×10-132
476	G3TE57_LOXAF	Uncharacterized protein	LOXAF	40.2	3	S100B_HUMAN	Protein S100-B	0.97	468	1.0×10-60
477	Q5TEC6_HUMAN	Histone H3	HUMAN	40.4	2	H32_HUMAN	Histone H3.2	0.97	656	8.0×10-88
478	G3U707_LOXAF	Uncharacterized protein (Fragment)	LOXAF	40.4	4	KV206_HUMAN	Ig kappa chain V-II region RPMI 6410	0.79	416	5.0×10-52
479	L8YAR1_TUPCH	Myosin light chain 6B	TUPCH	40.5	14	MYL6B_HUMAN	MYL6B_HUMAN	0.76	916	1.0×10-121
480	Q7TPZ1_MOUSE	Fmod protein (Fragment)	MOUSE	40.6	74	FMOD_HUMAN	Fibromodulin	0.91	1869	0
481	G3UDF1_LOXAF	Uncharacterized protein (Fragment)	LOXAF	40.6	22	KV401_HUMAN	Ig kappa chain V-IV region	0.74	428	2.0×10-53
482	G3TGR9_LOXAF	Uncharacterized protein (Fragment)	LOXAF	40.6	9	VTDB_HUMAN	Vitamin D-binding protein	0.83	2086	0
483	F1P7S3_CANFA	Uncharacterized protein	CANFA	40.7	3	CYTL1_HUMAN	Cytokine-like protein 1	0.83	588	2.0×10-77
484	G3TT51_LOXAF	Uncharacterized protein (Fragment)	LOXAF	40.9	19	KV401_HUMAN	Ig kappa chain V-IV region	0.73	419	3.0×10-52
485	G3T790_LOXAF	L-lactate dehydrogenase	LOXAF	41	13	LDHA_HUMAN	L-lactate dehydrogenase A chain	0.96	1651	0
486	H2QUH9_PANTR	Uncharacterized protein	PANTR	41.1	5	PGAM2_HUMAN	Phosphoglycerate mutase 2	1	1343	0
487	G3T9G3_LOXAF	Uncharacterized protein	LOXAF	41.2	52	TRFE_HUMAN	Transferrin	0.66	2359	0
488	G3TVI8_LOXAF	Uncharacterized protein (Fragment)	LOXAF	41.5	87	IGHG3_HUMAN	Ig gamma-3 chain C region	0.6	1147	1.0×10-154
489	G3TG79_LOXAF	Uncharacterized protein	LOXAF	41.5	89	FINC_HUMAN	Isoform 15 of Fibronectin	0.94	12635	0
490	G3T4M0_LOXAF	Uncharacterized protein	LOXAF	41.6	20	POSTN_HUMAN	Periostin	0.93	4033	0
491	M3W548_FELCA	Uncharacterized protein (Fragment)	FELCA	41.7	1	TCP4_HUMAN	Activated RNA polymerase II transcriptional coactivator p15	0.99	636	9.0×10-85
492	H9KYA6_CALJA	Uncharacterized protein	CALJA	41.7	11	HV103_HUMAN	Ig heavy chain V-I region V35	0.86	521	7.0×10-68
493	G3U2U4_LOXAF	Serum amyloid A protein	LOXAF	41.8	6	SAA2_HUMAN	Serum amyloid A-2 protein	0.8	529	5.0×10-69
494	G3SST6_LOXAF	Uncharacterized protein	LOXAF	41.8	13	A1BG_HUMAN	Alpha-1B-glycoprotein	0.61	1515	0
495	G3U800_LOXAF	Uncharacterized protein (Fragment)	LOXAF	41.9	60	IGHG1_HUMAN	Ig gamma-1 chain C region	0.69	1155	3.0×10-156
496	ALBU_BOVIN	Serum albumin	BOVIN	41.9	39	ALBU_HUMAN	Serum albumin	0.77	2565	0
497	U3EVA4_CALJA	10 kDa heat shock protein, mitochondrial	CALJA	42.2	4	CH10_HUMAN	10 kDa heat shock protein, mitochondrial	0.99	511	7.0×10-67
498	F2Z4Q6_CANFA	Serum albumin	CANFA	42.3	37	ALBU_HUMAN	Serum albumin	0.8	2670	0
499	G3TDU4_LOXAF	ATP synthase subunit alpha	LOXAF	42.7	9	ATPA_HUMAN	ATP synthase subunit alpha, mitochondrial	0.98	2696	0
500	ANXA1_RABIT	Annexin A1	RABIT	42.8	8	ANXA1_HUMAN	Annexin A1	0.91	1617	0
501	G3U383_LOXAF	Uncharacterized protein (Fragment)	LOXAF	42.9	43	KV401_HUMAN	Ig kappa chain V-IV region	0.69	415	1.0×10-51
502	G3T8N4_LOXAF	Uncharacterized protein	LOXAF	42.9	9	PARK7_HUMAN	Protein DJ-1	0.97	919	5.0×10-126
503	G1PED6_MYOLU	Uncharacterized protein (Fragment)	MYOLU	42.9	95	COEA1_HUMAN	Collagen alpha-1(XIV) chain	0.92	8781	0
504	G1MIK9_AILME	Uncharacterized protein	AILME	42.9	18	KCRB_HUMAN	Creatine kinase B-type	0.95	1904	0
505	G3TJB5_LOXAF	Uncharacterized protein	LOXAF	43	5	RL12_HUMAN	60S ribosomal protein L12	0.99	839	1.0×10-114
506	G3TH25_LOXAF	Uncharacterized protein (Fragment)	LOXAF	43.1	96	CO3A1_HUMAN	Collagen alpha-1(III) chain	0.89	7522	0
507	G3SU27_LOXAF	Uncharacterized protein	LOXAF	43.2	4	DOPD_HUMAN	D-dopachrome decarboxylase	0.85	519	1.0×10-67
508	G3TSR4_LOXAF	Uncharacterized protein (Fragment)	LOXAF	43.5	2	CPNS1_HUMAN	Calpain small subunit 1	0.97	1101	5.0×10-152
509	G3UHZ5_LOXAF	Uncharacterized protein (Fragment)	LOXAF	43.6	16	KV401_HUMAN	Ig kappa chain V-IV region	0.71	419	2.0×10-52
510	G3T2W8_LOXAF	Uncharacterized protein	LOXAF	44	5	GDIB_HUMAN	Rab GDP dissociation inhibitor beta	0.98	2269	0
511	G3THT3_LOXAF	Uncharacterized protein	LOXAF	44.1	9	THY1_HUMAN	Thy-1 membrane glycoprotein	0.76	623	5.0×10-82
512	G3TDX2_LOXAF	Uncharacterized protein	LOXAF	44.2	3	TTHY_HUMAN	Transthyretin	0.84	643	2.0×10-85
513	M3YVK5_MUSPF	Uncharacterized protein	MUSPF	44.3	22	CHAD_HUMAN	Chondroadherin	0.96	1805	0
514	G3TDZ9_LOXAF	Uncharacterized protein (Fragment)	LOXAF	44.3	12	MATN3_HUMAN	Matrilin-3	0.9	2035	0
515	G3SL74_LOXAF	Aspartate aminotransferase	LOXAF	44.3	7	AATC_HUMAN	Aspartate aminotransferase, cytoplasmic	0.92	2040	0
516	G3TSP3_LOXAF	Uncharacterized protein (Fragment)	LOXAF	44.4	41	IGHG1_HUMAN	Ig gamma-1 chain C region	0.72	858	6.0×10-113
517	G3T5T8_LOXAF	Uncharacterized protein	LOXAF	44.6	67	TENA_HUMAN	Isoform 4 of Tenascin	0.83	9672	0
518	G3T0S5_LOXAF	Uncharacterized protein	LOXAF	44.8	8	TRFL_HUMAN	Lactotransferrin	0.69	2686	0
519	G3T5Z0_LOXAF	Uncharacterized protein	LOXAF	45	47	A2MG_HUMAN	Alpha-2-macroglobulin	0.77	5834	0
520	D4A4D5_RAT	Protein LOC100362751	RAT	45.2	2	RLA2_HUMAN	60S acidic ribosomal protein P2	0.97	552	1.0×10-72
521	Q9R290_RAT	Adipocyte lipid-binding protein	RAT	45.3	5	FABP4_HUMAN	Fatty acid-binding protein, adipocyte	0.88	603	1.0×10-79
522	B1MTK2_CALMO	Desmin (Predicted)	CALMO	45.5	40	DESM_HUMAN	Desmin	0.99	2301	0
523	T0NRY8_9CETA	14-3-3 protein epsilon-like protein	9CETA	45.8	10	1433E_HUMAN	14-3-3 protein epsilon	0.98	1244	2.0×10-173
524	G3TX01_LOXAF	Peptidyl-prolyl cis-trans isomerase	LOXAF	46.1	7	PPIA_HUMAN	Peptidyl-prolyl cis-trans isomerase A	0.99	875	2.0×10-119
525	G3TH55_LOXAF	Malate dehydrogenase (Fragment)	LOXAF	46.1	13	MDHC_HUMAN	Malate dehydrogenase, cytoplasmic	0.93	1588	0
526	F6WYU4_MONDO	Uncharacterized protein	MONDO	46.3	11	HBE_HUMAN	Hemoglobin subunit epsilon	0.73	591	1.0×10-77
527	G3SS47_LOXAF	Uncharacterized protein	LOXAF	46.5	18	DPYL2_HUMAN	Dihydropyrimidinase-related protein 2	0.99	2953	0
528	G3TKQ2_LOXAF	Annexin (Fragment)	LOXAF	46.8	14	ANXA6_HUMAN	Annexin A6	0.95	3239	0
529	G3TDW3_LOXAF	Uncharacterized protein	LOXAF	47	22	A1AT_HUMAN	Alpha-1-antitrypsin	0.71	1537	0
530	K9IR91_DESRO	Putative multifunctional chaperone 14-3-3 family (Fragment)	DESRO	47.1	10	1433Z_HUMAN	14-3-3 protein zeta/delta	1	1234	9.0×10-172
531	G3TCY3_LOXAF	Uncharacterized protein	LOXAF	47.4	96	TENX_HUMAN	Isoform 3 of Tenascin-X	0.58	8830	0
532	G3T384_LOXAF	Annexin	LOXAF	47.4	16	ANXA1_HUMAN	Annexin A1	0.92	1441	0
533	G3U736_LOXAF	Uncharacterized protein	LOXAF	47.5	6	CLC3A_HUMAN	C-type lectin domain family 3 member A	0.86	914	5.0×10-125
534	G3TIU1_LOXAF	Uncharacterized protein	LOXAF	47.5	14	FIBG_HUMAN	Fibrinogen gamma chain	0.85	2094	0
535	S9WTB7_9CETA	Tubulin alpha-1D chain	9CETA	47.7	21	TBA1A_HUMAN	Tubulin alpha-1A chain	0.95	2339	0
536	L8INV1_9CETA	Peptidyl-prolyl cis-trans isomerase	9CETA	47.7	6	PPIB_HUMAN	Peptidyl-prolyl cis-trans isomerase B	0.94	1082	7.0×10-150
537	F6QAT0_HORSE	Uncharacterized protein	HORSE	47.7	275	CO6A3_HUMAN	Collagen alpha-3(VI) chain	0.88	14359	0
538	G1RJF0_NOMLE	Uncharacterized protein (Fragment)	NOMLE	47.8	248	CO6A3_HUMAN	Collagen alpha-3(VI) chain	0.98	15897	0
539	G3TW77_LOXAF	Uncharacterized protein	LOXAF	47.9	33	HSP7C_HUMAN	Heat shock cognate 71 kDa protein	0.99	3273	0
540	G3SWF2_LOXAF	Transaldolase (Fragment)	LOXAF	47.9	9	TALDO_HUMAN	Transaldolase	0.94	1477	0
541	G3TSY7_LOXAF	Uncharacterized protein	LOXAF	48	33	KERA_HUMAN	Keratocan	0.91	1673	0
542	E1BB91_BOVIN	Uncharacterized protein	BOVIN	48.1	276	CO6A3_HUMAN	Collagen alpha-3(VI) chain	0.86	14227	0
543	F6XJ88_CALJA	Uncharacterized protein	CALJA	48.2	272	CO6A3_HUMAN	Collagen alpha-3(VI) chain	0.94	15342	0
544	G3TMQ4_LOXAF	Uncharacterized protein (Fragment)	LOXAF	48.3	7	TNNT3_HUMAN	Isoform 5 of Troponin T, fast skeletal muscle	0.96	994	3.0×10-136
545	H0X9Z9_OTOGA	Uncharacterized protein (Fragment)	OTOGA	48.4	19	DPYL3_HUMAN	Dihydropyrimidinase-related protein 3	0.99	2917	0
546	G3UBH6_LOXAF	Uncharacterized protein	LOXAF	48.4	8	PGAM1_HUMAN	Phosphoglycerate mutase 1	0.98	1321	0
547	L8I543_9CETA	Collagen alpha-1(VI) chain	9CETA	48.6	104	CO6A1_HUMAN	Collagen alpha-1(VI) chain	0.91	5058	0
548	G5AY59_HETGA	Cytochrome c, somatic	HETGA	48.6	4	CYC_HUMAN	Cytochrome c	0.92	530	1.0×10-69
549	H0XK81_OTOGA	Uncharacterized protein	OTOGA	48.7	6	MIF_HUMAN	Macrophage migration inhibitory factor	0.95	585	1.0×10-77
550	G3T1Z8_LOXAF	Uncharacterized protein (Fragment)	LOXAF	49.1	8	PRDX2_HUMAN	Peroxiredoxin-2	0.96	569	4.0×10-74
551	M3WSU7_FELCA	Uncharacterized protein	FELCA	49.2	6	FABP4_HUMAN	Fatty acid-binding protein, adipocyte	0.93	632	3.0×10-84
552	G3SQQ3_LOXAF	Annexin (Fragment)	LOXAF	49.2	10	ANXA4_HUMAN	Annexin A4	0.91	1479	0
553	Q1PHW1_CEREL	Transgelin (Fragment)	CEREL	49.5	6	TAGL_HUMAN	Transgelin	0.98	918	2.0×10-125
554	G3SU45_LOXAF	Uncharacterized protein (Fragment)	LOXAF	49.6	14	ANT3_HUMAN	Antithrombin-III	0.9	2118	0
555	G3U506_LOXAF	Uncharacterized protein (Fragment)	LOXAF	49.8	32	HSP71_HUMAN	Heat shock 70 kDa protein 1A/1B	0.98	3205	0
556	F1RS36_PIG	78 kDa glucose-regulated protein	PIG	49.8	26	GRP78_HUMAN	78 kDa glucose-regulated protein	0.99	3195	0
557	G3T2K7_LOXAF	Uncharacterized protein	LOXAF	49.9	34	TSP4_HUMAN	Thrombospondin-4	0.92	4896	0
558	U3FX43_CALJA	Serine/arginine-rich splicing factor 3	CALJA	50	1	SRSF3_HUMAN	Serine/arginine-rich splicing factor 3	0.99	874	5.0×10-120
559	Q7M3E9_PIG	Glutathione transferase class mu 8 (Fragment)	PIG	50	1	GSTM1_HUMAN	Isoform 2 of Glutathione S-transferase Mu 1	1	150	7.0×10-14
560	Q71DI1_RAT	Dermcidin	RAT	50	3	DCD_HUMAN	Dermcidin	1	557	1.0×10-73
561	G3TMZ1_LOXAF	Profilin	LOXAF	50	5	PROF1_HUMAN	Profilin-1	0.92	675	1.0×10-90
562	G3SL42_LOXAF	Aspartate aminotransferase (Fragment)	LOXAF	50.1	11	AATM_HUMAN	Aspartate aminotransferase, mitochondrial	0.94	2048	0
563	M3WWP2_FELCA	Uncharacterized protein	FELCA	50.2	7	HSPB1_HUMAN	Heat shock protein beta-1	0.9	959	1.0×10-131
564	Q5VLK2_CRIGR	Alpha tubulin (Fragment)	CRIGR	50.4	21	TBA1B_HUMAN	Tubulin alpha-1B chain	1	2386	0
565	G3T5N3_LOXAF	Uncharacterized protein	LOXAF	50.5	156	CO6A1_HUMAN	Collagen alpha-1(VI) chain	0.76	3937	0
566	G3UHN7_LOXAF	Uncharacterized protein (Fragment)	LOXAF	50.8	7	KV401_HUMAN	Ig kappa chain V-IV region	0.76	470	7.0×10-60
567	G3T0M2_LOXAF	Nucleoside diphosphate kinase	LOXAF	51.3	4	NDKB_HUMAN	Nucleoside diphosphate kinase B	0.95	779	6.0×10-106
568	G3TAQ2_LOXAF	Uncharacterized protein (Fragment)	LOXAF	51.9	8	ALDR_HUMAN	Aldose reductase	0.84	1462	0
569	G3SLU7_LOXAF	Alpha-1-acid glycoprotein	LOXAF	52.2	9	A1AG2_HUMAN	Alpha-1-acid glycoprotein 2	0.64	676	1.0×10-88
570	G3TE03_LOXAF	Uncharacterized protein (Fragment)	LOXAF	52.4	6	NB5R3_HUMAN	NADH-cytochrome b5 reductase 3	0.9	1144	2.0×10-157
571	G3SVV6_LOXAF	Malate dehydrogenase	LOXAF	52.7	17	MDHM_HUMAN	Malate dehydrogenase, mitochondrial	0.94	1646	0
572	M3XED7_FELCA	Uncharacterized protein	FELCA	52.9	39	COCA1_HUMAN	Isoform 4 of Collagen alpha-1(XII) chain	0.94	2711	0
573	H9GWB4_CANFA	Uncharacterized protein	CANFA	52.9	65	CO6A2_HUMAN	Collagen alpha-2(VI) chain	0.91	2053	0
574	H0XPR0_OTOGA	Uncharacterized protein	OTOGA	53	11	PRDX2_HUMAN	Peroxiredoxin-2	0.95	1002	2.0×10-138
575	K9IQT7_DESRO	Putative rna-binding protein seb4 rrm superfamily (Fragment)	DESRO	53.4	2	CIRBP_HUMAN	Cold-inducible RNA-binding protein	0.97	856	1.0×10-116
576	G3SXQ8_LOXAF	Uncharacterized protein	LOXAF	53.4	8	LYSC_HUMAN	Lysozyme C	0.8	653	6.0×10-87
577	G5AQ18_HETGA	Protein S100-A10	HETGA	53.6	5	S10AA_HUMAN	Protein S100-A10	0.95	487	2.0×10-63
578	Q5R535_PONAB	Putative uncharacterized protein DKFZp470D0312	PONAB	53.8	19	FIBB_HUMAN	Fibrinogen beta chain	0.97	2626	0
579	G3T3Z5_LOXAF	Fructose-bisphosphate aldolase (Fragment)	LOXAF	54	15	ALDOC_HUMAN	Fructose-bisphosphate aldolase C	0.98	1857	0
580	G3U691_LOXAF	Galectin (Fragment)	LOXAF	54.1	11	LEG1_HUMAN	Galectin-1	0.88	652	3.0×10-87
581	G3T5N8_LOXAF	Uncharacterized protein	LOXAF	54.1	84	CO3_HUMAN	Complement C3	0.75	6438	0
582	G3SYR5_LOXAF	Uncharacterized protein	LOXAF	54.7	50	LUM_HUMAN	Lumican	0.89	1610	0
583	G3UGN3_LOXAF	Uncharacterized protein (Fragment)	LOXAF	54.8	51	KV404_HUMAN	Ig kappa chain V-IV region B17	0.71	409	1.0×10-50
584	G3TI02_LOXAF	Uncharacterized protein	LOXAF	54.8	15	PCOC1_HUMAN	Procollagen C-endopeptidase enhancer 1	0.83	2024	0
585	CO6A2_HUMAN	Isoform 2C2A of Collagen alpha-2(VI) chain	HUMAN	54.8	142	CO6A2_HUMAN	Collagen alpha-2(VI) chain	1	5496	0
586	G3T3V1_LOXAF	Uncharacterized protein	LOXAF	54.9	22	CHAD_HUMAN	Chondroadherin	0.94	1795	0
587	G3SQ00_LOXAF	Uncharacterized protein	LOXAF	55	48	MIME_HUMAN	Mimecan	0.9	1403	0
588	G3SR87_LOXAF	Uncharacterized protein	LOXAF	55.1	63	LMNA_HUMAN	Prelamin-A/C	0.98	3250	0
589	G3UKB2_LOXAF	Uncharacterized protein (Fragment)	LOXAF	55.2	33	KV404_HUMAN	Ig kappa chain V-IV region B17	0.69	349	9.0×10-42
590	G3T834_LOXAF	Uncharacterized protein	LOXAF	55.7	14	DERM_HUMAN	Dermatopontin	0.95	1116	1.0×10-155
591	G3T103_LOXAF	Uncharacterized protein (Fragment)	LOXAF	55.7	5	COFA1_HUMAN	Collagen alpha-1(XV) chain	0.89	614	2.0×10-73
592	G1PSJ6_MYOLU	Uncharacterized protein	MYOLU	56	102	CO1A2_HUMAN	Collagen alpha-2(I) chain	0.92	7070	0
593	G3TPD1_LOXAF	Uncharacterized protein (Fragment)	LOXAF	56.2	10	GSTP1_HUMAN	Glutathione S-transferase P	0.87	976	5.0×10-134
594	G3SYS5_LOXAF	Uncharacterized protein (Fragment)	LOXAF	56.3	8	CRYAB_HUMAN	Alpha-crystallin B chain	0.97	909	6.0×10-125
595	G3SSP6_LOXAF	Uncharacterized protein	LOXAF	56.9	137	FMOD_HUMAN	Fibromodulin	0.91	1860	0
596	G3TSV8_LOXAF	ATP synthase subunit beta	LOXAF	57	19	ATPB_HUMAN	ATP synthase subunit beta, mitochondrial	0.97	2564	0
597	G5APM7_HETGA	Alpha-actinin-2	HETGA	57.2	33	ACTN2_HUMAN	Alpha-actinin-2	0.99	4626	0
598	G3U8J5_LOXAF	Uncharacterized protein (Fragment)	LOXAF	57.5	34	IGHG1_HUMAN	Ig gamma-1 chain C region	0.65	1129	3.0×10-152
599	G3SU79_LOXAF	Uncharacterized protein	LOXAF	57.8	41	ASPN_HUMAN	Asporin	0.89	1760	0
600	T0ME04_9CETA	Peroxiredoxin-1	9CETA	57.9	16	PRDX1_HUMAN	Peroxiredoxin-1	0.98	1038	8.0×10-143
601	K4P1S5_SHEEP	Peptidyl-prolyl cis-trans isomerase	SHEEP	57.9	8	PPIA_HUMAN	Peptidyl-prolyl cis-trans isomerase A	0.99	876	3.0×10-120
602	G3SR49_LOXAF	Glyceraldehyde-3-phosphate dehydrogenase (Fragment)	LOXAF	57.9	21	G3P_HUMAN	Glyceraldehyde-3-phosphate dehydrogenase	0.95	1607	0
603	G7NXW8_MACFA	Putative uncharacterized protein	MACFA	58.6	22	MYL3_HUMAN	Myosin light chain 3	0.96	990	1.0×10-136
604	G3SM17_LOXAF	Uncharacterized protein	LOXAF	58.7	9	FABP4_HUMAN	Fatty acid-binding protein, adipocyte	0.89	604	5.0×10-80
605	G3UJ68_LOXAF	Uncharacterized protein (Fragment)	LOXAF	58.8	11	TNNC2_HUMAN	Troponin C, skeletal muscle	0.99	807	6.0×10-110
606	G3TMZ2_LOXAF	Uncharacterized protein (Fragment)	LOXAF	58.8	33	KCRM_HUMAN	Creatine kinase M-type	0.71	1294	6.0×10-177
607	Q8BXY4_MOUSE	Putative uncharacterized protein	MOUSE	58.9	4	RAB2A_HUMAN	Ras-related protein Rab-2A	1	861	3.0×10-117
608	CO1A2_RAT	Collagen alpha-2(I) chain	RAT	59.2	104	CO1A2_HUMAN	Collagen alpha-2(I) chain	0.91	6944	0
609	H9FTP2_MACMU	Annexin	MACMU	59.4	27	ANXA5_HUMAN	Annexin A5	0.98	1571	0
610	CO1A2_BOVIN	Collagen alpha-2(I) chain	BOVIN	59.6	106	CO1A2_HUMAN	Collagen alpha-2(I) chain	0.93	7080	0
611	G3T503_LOXAF	Uncharacterized protein	LOXAF	59.8	273	COCA1_HUMAN	Collagen alpha-1(XII) chain	0.93	15128	0
612	G3U214_LOXAF	Uncharacterized protein (Fragment)	LOXAF	60.1	239	CO6A2_HUMAN	Collagen alpha-2(VI) chain	0.88	4712	0
613	G3TF35_LOXAF	Annexin (Fragment)	LOXAF	60.1	26	ANXA5_HUMAN	Annexin A5	0.96	1525	0
614	PROF1_BOVIN	Profilin-1	BOVIN	60.7	6	PROF1_HUMAN	Profilin-1	0.95	708	1.0×10-95
615	H2Q049_PANTR	Uncharacterized protein	PANTR	60.7	36	TPM3_HUMAN	Tropomyosin alpha-3 chain	1	1375	0
616	G3SRC4_LOXAF	Uncharacterized protein (Fragment)	LOXAF	61.5	13	CALM_HUMAN	Calmodulin	1	754	2.0×10-10
617	G3TR81_LOXAF	Uncharacterized protein (Fragment)	LOXAF	61.6	35	KV309_HUMAN	Ig kappa chain V-III region VG	0.7	342	5.0×10-41
618	G3SU71_LOXAF	Uncharacterized protein (Fragment)	LOXAF	61.9	15	CAH3_HUMAN	Carbonic anhydrase 3	0.86	1258	3.0×10-175
619	KPYM_MOUSE	Isoform M1 of Pyruvate kinase PKM	MOUSE	62	26	KPYM_HUMAN	Pyruvate kinase PKM	0.98	2648	0
620	G5ANK8_HETGA	Collagen alpha-2(I) chain	HETGA	62.1	116	CO1A2_HUMAN	Collagen alpha-2(I) chain	0.92	7018	0
621	U3FM57_CALJA	Tubulin beta chain	CALJA	62.2	32	TBB5_HUMAN	Tubulin beta chain	1	2344	0
622	L8IG28_9CETA	Myosin regulatory light chain 2, ventricular/cardiac muscle isoform (Fragment)	9CETA	62.4	13	MLRV_HUMAN	Myosin regulatory light chain 2, ventricular/cardiac muscle isoform	0.96	829	4.0×10-113
623	G3W3J3_SARHA	Uncharacterized protein	SARHA	62.4	9	FABPH_HUMAN	Fatty acid-binding protein, heart	0.85	594	2.0×10-78
624	G3STD5_LOXAF	Uncharacterized protein	LOXAF	62.5	53	BGH3_HUMAN	Transforming growth factor-beta-induced protein ig-h3	0.92	3227	0
625	H2RCK1_PANTR	Uncharacterized protein	PANTR	62.6	62	COMP_HUMAN	Cartilage oligomeric matrix protein	0.92	3839	0
626	G3TJI0_LOXAF	Uncharacterized protein	LOXAF	62.7	10	TNNC1_HUMAN	Troponin C, slow skeletal and cardiac muscles	0.99	820	7.0×10-112
627	KCRM_CANFA	Creatine kinase M-type	CANFA	63	40	KCRM_HUMAN	Creatine kinase M-type	0.96	1984	0
628	G3UM21_LOXAF	Uncharacterized protein (Fragment)	LOXAF	63.1	6	PRDX5_HUMAN	Isoform Cytoplasmic+peroxisomal of Peroxiredoxin-5	0.89	738	2.0×10-99
629	G3TR00_LOXAF	Uncharacterized protein (Fragment)	LOXAF	63.5	5	DHPR_HUMAN	Dihydropteridine reductase	0.9	1145	1.0×10-158
630	G3UB83_LOXAF	Uncharacterized protein (Fragment)	LOXAF	63.6	176	COEA1_HUMAN	Collagen alpha-1(XIV) chain	0.91	8612	0
631	I3QPY2_ELEMA	Biglycan	ELEMA	63.7	144	PGS1_HUMAN	Biglycan	0.94	1812	0
632	G3T4X7_LOXAF	Uncharacterized protein	LOXAF	63.7	211	CO2A1_HUMAN	Collagen alpha-1(II) chain	0.97	8154	0
633	U3ELD1_CALJA	Beta-enolase isoform 1	CALJA	64.1	46	ENOB_HUMAN	Beta-enolase	0.99	2199	0
634	G3TBD6_LOXAF	Uncharacterized protein	LOXAF	64.3	565	CO6A3_HUMAN	Isoform 4 of Collagen alpha-3(VI) chain	0.84	11329	0
635	M3WVN3_FELCA	Uncharacterized protein	FELCA	64.6	114	CO1A2_HUMAN	Collagen alpha-2(I) chain	0.94	7210	0
636	G3UN00_LOXAF	Pyruvate kinase	LOXAF	64.9	32	KPYM_HUMAN	Pyruvate kinase PKM	0.98	2650	0
637	G3SVC4_LOXAF	Uncharacterized protein (Fragment)	LOXAF	65.1	5	ACBP_HUMAN	Isoform 4 of Acyl-CoA-binding protein	0.83	408	6.0×10-51
638	U3DBV0_CALJA	Barrier-to-autointegration factor	CALJA	65.2	4	BAF_HUMAN	Barrier-to-autointegration factor	1	479	2.0×10-62
639	G3UNE9_LOXAF	Uncharacterized protein	LOXAF	65.5	20	MYL3_HUMAN	Myosin light chain 3	0.91	819	5.0×10-111
640	G3TGU5_LOXAF	Uncharacterized protein (Fragment)	LOXAF	66.1	32	HPT_HUMAN	Haptoglobin	0.83	1500	0
641	I7GH34_MACFA	Macaca fascicularis brain cDNA clone: QbsB-11014, similar to human vimentin (VIM), mRNA, RefSeq: NM_003380.1	MACFA	66.3	121	VIME_HUMAN	Vimentin	0.99	2275	0
642	M3VYX8_FELCA	Uncharacterized protein	FELCA	66.4	39	KCRM_HUMAN	Creatine kinase M-type	0.98	2002	0
643	G3UNP6_LOXAF	Uncharacterized protein (Fragment)	LOXAF	66.4	86	IGHG2_HUMAN	Ig gamma-2 chain C region	0.64	1081	3.0×10-145
644	M0RBU0_RAT	Cartilage oligomeric matrix protein	RAT	66.6	70	COMP_HUMAN	Cartilage oligomeric matrix protein	0.92	3889	0
645	G3T679_LOXAF	Uncharacterized protein	LOXAF	66.7	43	HPLN1_HUMAN	Hyaluronan and proteoglycan link protein 1	0.93	1803	0
646	G3SYR8_LOXAF	Uncharacterized protein	LOXAF	66.9	124	PGS2_HUMAN	Decorin	0.9	1704	0
647	G3T8H2_LOXAF	Phosphoglycerate kinase	LOXAF	67.4	18	PGK1_HUMAN	Phosphoglycerate kinase 1	0.97	2091	0
648	K7DRB6_PANTR	Tropomyosin 2 (Beta)	PANTR	67.6	34	TPM2_HUMAN	Isoform 2 of Tropomyosin beta chain	0.99	1342	0
649	G3U352_LOXAF	Uncharacterized protein	LOXAF	67.8	11	PEBP1_HUMAN	Phosphatidylethanolamine-binding protein 1	0.84	928	4.0×10-127
650	F1S902_PIG	Uncharacterized protein	PIG	67.9	67	COMP_HUMAN	Cartilage oligomeric matrix protein	0.93	3928	0
651	G3WK23_SARHA	Uncharacterized protein	SARHA	68.1	448	CO1A1_HUMAN	Collagen alpha-1(I) chain	0.9	7529	0
652	M3XNJ5_MUSPF	Uncharacterized protein	MUSPF	68.4	34	TPM1_HUMAN	Tropomyosin alpha-1 chain	0.83	1236	2.0×10-170
653	G3TJQ2_LOXAF	Fructose-bisphosphate aldolase	LOXAF	68.4	38	ALDOA_HUMAN	Isoform 2 of Fructose-bisphosphate aldolase A	0.96	2083	0
654	G3SZZ0_LOXAF	Uncharacterized protein	LOXAF	68.7	47	ENOA_HUMAN	Alpha-enolase	0.96	2141	0
655	G3U3T4_LOXAF	Uncharacterized protein	LOXAF	69.3	375	CO6A3_HUMAN	Collagen alpha-3(VI) chain	0.89	7681	0
656	G5BYL9_HETGA	Myosin regulatory light chain 2, skeletal muscle isoform type 2	HETGA	70.4	17	MLRS_HUMAN	Myosin regulatory light chain 2, skeletal muscle isoform	0.81	794	4.0×10-107
657	H0WKW3_OTOGA	Uncharacterized protein	OTOGA	70.8	39	TPM1_HUMAN	Tropomyosin alpha-1 chain	0.99	1361	0
658	H0X1E2_OTOGA	Uncharacterized protein (Fragment)	OTOGA	71.1	17	MYL1_HUMAN	Myosin light chain 1/3, skeletal muscle isoform	0.94	926	7.0×10-127
659	G3TTN4_LOXAF	Uncharacterized protein	LOXAF	72.1	161	PRELP_HUMAN	Prolargin	0.9	1859	0
660	G3T7E7_LOXAF	Annexin	LOXAF	72.9	42	ANXA2_HUMAN	Annexin A2	0.99	1701	0
661	G3TIC0_LOXAF	Uncharacterized protein	LOXAF	73.3	484	CO1A2_HUMAN	Collagen alpha-2(I) chain	0.92	7050	0
662	G3SLU0_LOXAF	Uncharacterized protein	LOXAF	73.6	43	TPM2_HUMAN	Tropomyosin beta chain	0.99	1373	0
663	G3TIT4_LOXAF	Uncharacterized protein (Fragment)	LOXAF	73.9	31	FIBB_HUMAN	Fibrinogen beta chain	0.86	2290	0
664	G1SC28_NOMLE	Uncharacterized protein	NOMLE	74.8	4	RLA2_HUMAN	60S acidic ribosomal protein P2	0.97	545	1.0×10-71
665	G3TR46_LOXAF	Uncharacterized protein (Fragment)	LOXAF	74.9	84	COMP_HUMAN	Cartilage oligomeric matrix protein	0.94	3410	0
666	L9L479_TUPCH	Actin, cytoplasmic 2	TUPCH	75.1	79	ACTG_HUMAN	Actin, cytoplasmic 2	1	1957	0
667	G3TRV5_LOXAF	Triosephosphate isomerase	LOXAF	75.9	22	TPIS_HUMAN	Isoform 2 of Triosephosphate isomerase	0.97	1254	6.0×10-175
668	F7F6H0_MACMU	Peroxiredoxin-6	MACMU	76.8	14	PRDX6_HUMAN	Peroxiredoxin-6	0.99	1160	2.0×10-161
669	G3SSE0_LOXAF	Uncharacterized protein	LOXAF	77.6	791	CO1A1_HUMAN	Collagen alpha-1(I) chain	0.96	7886	0
670	G3TK83_LOXAF	Uncharacterized protein	LOXAF	78.1	140	VIME_HUMAN	Vimentin	0.98	2266	0
671	F7CIV4_ORNAN	Uncharacterized protein	ORNAN	78.5	70	ACTA_HUMAN	Actin, aortic smooth muscle	0.97	1932	0
672	G3SW89_LOXAF	Uncharacterized protein	LOXAF	79.1	20	MYL1_HUMAN	Myosin light chain 1/3, skeletal muscle isoform	0.87	820	6.0×10-111
673	MYL1_RABIT	Myosin light chain 1/3, skeletal muscle isoform	RABIT	79.2	13	MYL1_HUMAN	Myosin light chain 1/3, skeletal muscle isoform	0.96	945	8.0×10-130
674	Q6NZC5_MOUSE	Ubiquitin B	MOUSE	79.3	8	UBC_HUMAN	Polyubiquitin-C	0.99	1510	0
675	B4DW52_HUMAN	cDNA FLJ55253, highly similar to Actin, cytoplasmic 1	HUMAN	79.5	76	ACTB_HUMAN	Actin, cytoplasmic 1	0.93	1774	0
