# Supplementary material for: Signs of biological activities of 28,000-year-old mammoth nuclei in mouse oocytes visualized by live-cell imaging
Source: Sci Rep. 2019 Mar 11;9:4050. doi: 10.1038/s41598-019-40546-1 (PMC6411884; doi:10.1038/s41598-019-40546-1)
Supplement: Supplementary file 9 — List of the GO terms enriched in the 1) bone marrow and 2) muscle samples. [file 41598_2019_40546_MOESM9_ESM.xlsx]

## Sheet: Table S3
Table S3-1. List of the GO terms enriched in the bone marrow sample. Proteins identified only in the bone marrow were replaced with the homologous human proteins using Blast search against UniProt human protein database, and a set of the homologous human proteins was subjected to a DAVID functional annotation tool (https://david.ncifcrf.gov).
Term	Genes	Count	P-Value*
osteoblast differentiation	ATPB, H33, CATA, CO1A1, CO6A1, CH10, CSPG2	7	0.00048
glycosaminoglycan metabolic process	PGS1, PGBM, CSPG2	3	0.031
cartilage development involved in endochondral bone morphogenesis	CO1A1, CO2A1	2	0.047
*A modified Fisher Exact P-Value (EASE score).
Table S3-2. List of the GO terms enriched in the muscle sample. Proteins identified only in the bone marrow were replaced with the homologous human proteins using Blast search against UniProt human protein database, and a set of the homologous human proteins was subjected to a DAVID functional annotation tool (https://david.ncifcrf.gov).
Term	Genes	Count	P-Value*
muscle filament sliding	ACTS, ACTC, ACTN2, ACTN3, DESM, MYH2, MYH7, MYL1, MLRV, MYL3, NEBU, TITIN, TPM1, TPM2, VIME	15	7.1e-14
muscle contraction	FKB1A, ACTS, ACTA, ACTN3, CALM, CRYAB, DESM, MYOM1, MYOM2, MYH2, MYH7, MYL1, ML12B, MLRS, MYOTI, TLN1, TITIN, TPM1, TPM2, VINC	20	5.8e-12
skeletal system development	AEBP1, CLC3A, PGCA, PPBT, COMP, CO1A2, CO2A1, CO3A1, CO9A2, CO5A2, COAA1, COCA1, HEXB, HPLN1, LECT1, POSTN, PRDX1	17	1.4e-07
sarcomere organization	LDB3, WDR1, ACTG, ACTN2. KLH41, TITIN, TPM1	7	4.8e-05
regulation of striated muscle contraction	AT2A1, MLRV, MYL3, SORCN	4	0.00097
glycogen catabolic process	CALM, GLYG, PGM1, PGM2, PYGL	5	0.0013
glycogen biosynthetic process	UGPA, GLYG, PGM1, PGM2, UBC	5	0.003
striated muscle contraction	KLH41, MYH7, PGAM2, TITIN	4	0.0031
skeletal muscle tissue regeneration	ENOB, GPX1, MTPN, KPYM	4	0.0047
skeletal muscle thin filament assembly	ACTS, ACTC, TITIN	3	0.0052
muscle organ development	AEBP1, CO6A3, CRYAB, FHL1, NEBU, SORCN, TAGL	7	0.018
skeletal muscle fiber development	WN10B, ACTS, GPX1, KLH41	4	0.027
*A modified Fisher Exact P-Value (EASE score)
