# Supplementary material for: Signs of biological activities of 28,000-year-old mammoth nuclei in mouse oocytes visualized by live-cell imaging
Source: Sci Rep. 2019 Mar 11;9:4050. doi: 10.1038/s41598-019-40546-1 (PMC6411884; doi:10.1038/s41598-019-40546-1)
Supplement: Supplementary file 10 — Compatible amino acid substitutions identified in the woolly mammoth by genomic and proteomic analyses. [file 41598_2019_40546_MOESM10_ESM.xlsx]

## Sheet: TableS5
Table S4. Compatible amino acid substitutions identified in the woolly mammoth by genomic and proteomic analyses.
No	Ensembl Gene ID	Uniprot ID	Protein name	Amino acid substitution				Single nucleotide variation
				Position	Identified Sequence*	Confidence (%)		Scaffold	Position	Number of variant reads		Detection of the variant in the previouse reports (Number of variant reads)
										Yuka		Lynch et al. (6)		Smith et al. (15)
												M4	M25
1	ENSLAFG00000000602	G3SM17_LOXAF	Fatty acid binding protein 4	I87T	SIITLDGGALVHVQK	99		scaffold_8	28724600-28724598 (ATC ® ACC)	27/27		NA	NA	Yes (NA)
2	ENSLAFG00000001080	G3SMX8_LOXAF	Serum albumin	T68I	SPYDEHVQSVIAVTDLAK	99		scaffold_30	24265237-24265235 (ACT ® ATT)	39/39		NA	NA	Yes (NA)
				A218S	DTVLASSAR IDALKDTVLASSAR	99 99			24260733-24260731 (GCT ® TCT)	7/7		NA	NA	NA
				H272Q	VYQECCQGDLLECADDR VYQECCQGDLLECADDRADLAK	99 99			24259015-24259013 (CAT ® CAG)	57/57		NA	NA	NA
				D566E	ATEEQLKTVTGQFTGMVEK	99			24251409-24251407 (GAT ® GAA)	40/42		NA	NA	Yes (NA)
3	ENSLAFG00000010600	G3T5Y0_LOXAF	Aminopeptidase	A215T	VVATTQMQATDAR	99		scaffold_28	17124810-17124812 (GCA ® ACA)	57/57		NA	NA	Yes (NA)
4	ENSLAFG00000012465	G3T9G3_LOXAF	Serotransferrin-like	N612N/T**	LLNQQAQFGRP LLTQQAQFGRP LLNQQAFGRPCLAGK LLTQQAFGRPCLAGK	99 99 99 99		scaffold_76	8403417-8403415 (AAC ® ACT) 8403417-8403415 (AAC)	29/61 32/61		Yes (10/23) Yes (13/23)	Yes (3/10) Yes (7/10)	NA NA
				V638L	DLLFRDDTECLAELQEGTTYEK	99			8402184-8402182 (GTG ® CTG)	46/46		Yes (18/19)	Yes (8/8)	NA
				M666T	YLGEEYMTAMNNLAQCSTSK	99			8402100-8402098 (ATG ® ACG)	34/34		Yes (6/7)	Yes (9/9)	NA
5	ENSLAFG00000014022	G3TCF6_LOXAF	Complement factor H	I63T	TLGTITLACINGR	99		scaffold_16	685221-685219 (ATA ® ACA)	17/17		Yes (13/14)	Yes (11/11)	NA
6	ENSLAFG00000016547	G3U8M6_LOXAF	Laminin subunit gamma-1	P1418A	EAQLALGNAAADATEAK	99		scaffold_16	17236125-17236123 (CCT ® GCT)	79/79		Yes (25/25)	Yes (15/15)	NA
7	ENSLAFG00000022378	G3TPD1_LOXAF	Gluthathion S-transferase	V93A	EAALVDVANDGVEDLR	99		scaffold_71	2011844-2011842 (GTG ® GCG)	67/67		Yes (39/46)	Yes (15/15)	NA
8	ENSLAFG00000032360	G3U772_LOXAF	Fibrinogen alpha chain	D57E	DSDWPFCSDEDWYSK	97		scaffold_51	1092680-1092682 (GAC ® GAG)	83/83		Yes (16/16)	Yes (5/5)	Yes (NA)
* Substituted residues are indicated by underline.
**The amino acid identified at position 612 of Serotransferrin was heterogeneous, with agreement between the proteomic and genomic analyses.
