# Supplementary material for: Signs of biological activities of 28,000-year-old mammoth nuclei in mouse oocytes visualized by live-cell imaging
Source: Sci Rep. 2019 Mar 11;9:4050. doi: 10.1038/s41598-019-40546-1 (PMC6411884; doi:10.1038/s41598-019-40546-1)
Supplement: Supplementary file 11 — Summary of comprehensive analysis of post-translationally modified peptides. [file 41598_2019_40546_MOESM11_ESM.xlsx]

## Sheet: Sheet1
Table S5. Summary of comprehensive analysis of post-translationally modified peptides.
	Unimod classification	Yuka bone marrow (%)	Yuka muscle (%)	Asian Elephant muscle (%)
Protein No. (FDR < 1.0%)	-	412	603	580
Peptide No. (Confidence < 95%)	-	7109	9328	8228
Partial degradation of peptide bonds
Semitryptic peptides No.	-	1476 (20.8) a	1222 (13.1) b	935 (11.4) c
Non-tryptic peptides No.	-	45 (0.633) a	23 (0.247) a	15 (0.182) b
Post-translationally modified peptides
Acetyl@N-term	Multiple	16 (0.225 b)	31 (0.332 ab)	40 (0.486 a)
Amino(Y)	Chemical derivative	0 (0 b)	8 (0.0858 a)	2 (0.0243 ab)
Ammonia-loss(N)	Chemical derivative	119 (1.67 a)	30 (0.322 c)	78 (0.948 b)
Amidated@C-term	Artefact	4 (0.0563)	5 (0.0536)	3 (0.0365)
Arg->GluSA(R)	Chemical derivative	2 (0.0281)	3 (0.0322)	1 (0.0121)
Arg->Orn(R)	Artefact	1 (0.0141)	0 (0)	2 (0.0243)
Arg-add@N-term	-	4 (0.0563)	3 (0.0322)	2 (0.0243)
Arg-loss@C-term	Other	3 (0.0422)	2 (0.0214)	4 (0.0486)
Biotin(K)	Post-translational	1 (0.0141)	2 (0.0214)	0 (0)
Butyryl(K)	Post-translational	1 (0.0141)	2 (0.0214)	0 (0)
Carbamyl(K)	Multiple	12 (0.169 b)	26 (0.279 b)	92 (1.11 a)
Carbamyl(R)	Artefact	0 (0 ab)	0 (0 b)	4 (0.0486 a)
Carbamyl@N-term	Multiple	36 (0.506 b)	69 (0.740 b)	161 (1.96 a)
Carboxy(D)	Post-translational	0 (0 ab)	0 (0 b)	5 (0.0608 a)
Carboxy(E)	Post-translational	0 (0 b)	0 (0 b)	8 (0.097 a)
Carboxyethyl(K)	Post-translational	1 (0.0141)	2 (0.0214)	0 (0)
Cation:K	Multiple	2 (0.0281 b)	27 (0.289 a)	33 (0.401 a)
Chloro(Y)	-	1 (0.0141)	2 (0.0214)	0 (0)
Deamidated(N)	Artefact	1326 (18.7 a)	1731 (18.6 a)	935 (11.4 b)
Deamidated(Q)	Artefact	1398 (19.7 a)	1350 (14.5 b)	283 (3.44 c)
Deamidated(R)	post-translational	73 (1.03 a)	60 (0.643 b)	20 (0.243 c)
Decanoyl(T)	post-translational	2 (0.0281)	1 (0.0107)	0 (0)
Dehydrated(E)	-	57 (0.802 a)	9 (0.0965 c)	22 (0.267 b)
Dehydrated(D)	Chemical derivative	222 (3.12 a)	24 (0.257 c)	155 (1.88 b)
Dehydrated(S)	post-translational	119 (1.67 a)	22 (0.234 b)	33 (0.401 b)
Dehydrated(T)	post-translational	128 (1.80 a)	23 (0.247 c)	52 (0.632 b)
Deoxy(D)	post-translational	3 (0.0422)	4 (0.0429)	8 (0.0972)
Dethiomethyl(M)	Artefact	1 (0.0141 b)	2 (0.0214 b)	9 (0.110 a)
Didehydro(T)	Chemical derivative	2 (0.0281)	2 (0.0214)	0 (0)
Dimethyl(N)	Post-translational	1 (0.0141)	0 (0)	0 (0)
Dimethyl(R）	Post-translational	0 (0)	0 (0)	2 (0.0243)
Dioxidation(K)	Post-translational	2 (0.0281)	5 (0.0536)	7 (0.0851)
Dioxidation(M)	Post-translational	5 (0.0703)	6 (0.0643)	1 (0.0121)
Dioxidation(P)	Post-translational	165 (2.32 a)	247 (2.65 a)	4 (0.0486 b)
Dioxidation(R)	Post-translational	5 (0.0703)	8 (0.0858)	1 (0.0121)
Dioxidation(W)	Chemical derivative	0 (0 b)	12 (0.129 a)	17 (0.207 a)
Dioxidation(Y)	Post-translational	1 (0.0141)	2 (0.0214)	2 (0.0243)
FormaldehydeAdduct(W)	-	2 (0.0281 b)	2 (0.0214 b)	12 (0.146 a)
Formyl(K)	Artefact	17 (0.239)	24 (0.257)	35 (0.425)
Formyl@N-term	Artefact	18 (0.253)	17 (0.182)	24 (0.291)
Gln->pyro-Glu@N-term	Artefact	155 (2.18 b)	202 (2.17 b)	265 (3.22 a)
GlyGly(K)	Other	2 (0.0281)	2 (0.0214)	3 (0.0365)
GlyGly(T)	Other	1 (0.0141)	0 (0)	1 (0.0121)
Hex(K)	Other glycosylation	4 (0.0563)	4 (0.0429)	1 (0.0121)
Hex(N)	Other glycosylation	1 (0.0141)	6 (0.0643)	1 (0.0121)
Hex(R)	N-linked glycosylation	1 (0.0141)	1 (0.0107)	0 (0)
Hex(S)	O-linked glycosylation	5 (0.0703)	6 (0.0643)	1 (0.0121)
Hex(T)	O-linked glycosylation	1 (0.0141 ab)	6 (0.0643 a)	0 (0 b)
Hex(Y)	O-linked glycosylation	0 (0 ab)	6 (0.0643 a)	0 (0 b)
HexNAc(N)	N-linked glycosylation	16 (0.225 a)	6 (0.0643 b)	0 (0 c)
HexNAc(S)	O-linked glycosylation	14 (0.197 a)	13 (0.139 a)	1 (0.0121 b)
HexNAc(T)	O-linked glycosylation	6 (0.0844 a)	9 (0.0965 a)	0 (0 b)
Hydroxymethyl(N)	Post-translational	0 (0)	4 (0.0429)	1 (0.0121)
Hydroxytrimethyl(K)	Post-translational	0 (0)	1 (0.0107)	0 (0)
Hypusine(K)	Post-translational	0 (0)	1 (0.0107)	0 (0)
Lys->Allysine(K)	Post-translational	9 (0.123 a)	2 (0.0214 b)	0 (0 b)
Lys->Hydroxyallysine(K)	Post-translational	1 (0.0141)	4 (0.0429)	3 (0.0365)
Met->Hcy(M)	Post-translational	4 (0.0563 b)	8 (0.0858 b)	19 (0.231 a)
Methyl(E)	Post-translational	19 (0.267)	33 (0.354)	22 (0.267)
Methyl(D)	Post-translational	14 (0.197)	34 (0.364)	19 (0.231)
Methyl(H)	Post-translational	3 (0.0422 b)	10 (0.107 b)	23 (0.280 a)
Methyl(I)	Post-translational	2 (0.0281)	9 (0.0965)	3 (0.0365)
Methyl(K)	Post-translational	4 (0.0563)	4 (0.0429)	10 (0.122)
Methyl(L)	Post-translational	4 (0.0563 b)	18 (0.193 a)	2 (0.0243 b)
Methyl(N)	Post-translational	3 (0.0422)	12 (0.129)	5 (0.0608)
Methyl(Q)	Post-translational	4 (0.0563)	6 (0.0643)	2 (0.0243)
Methyl(R)	Post-translational	6 (0.0844)	6 (0.0643)	4 (0.0486)
Methyl(S)	Post-translational	5 (0.0703 ab)	5 (0.0536 b)	15 (0.182 a)
Methyl(T)	Post-translational	3 (0.0422)	4 (0.0429)	9 (0.109)
Octanoyl(S)	Post-translational	0 (0)	0 (0)	1 (0.0121)
Oxidation(D)	Post-translational	28 (0.394 ab)	45 (0.482 a)	20 (0.243 b)
Oxidation(F)	Artefact	22 (0.309 a)	41 (0.440 a)	11 (0.134 b)
Oxidation(H)	Artefact	15 (0.211 a)	13 (0.139 ab)	5 (0.0608 b)
Oxidation(K)	Post-translational	45 (0.633 a)	62 (0.665 a)	2 (0.0243 b)
Oxidation(M)	Artefact	291 (4.09)	325 (3.48)	291 (3.54)
Oxidation(N)	Post-translational	25 (0.352 a)	34 (0.364 a)	10 (0.122 b)
Oxidation(P)	Post-translational	1250 (17.6 a)	1543 (16.5 a)	34 (0.413 b)
Oxidation(R)	Post-translational	38 (0.535 a)	47 (0.504 a)	1 (0.0121 b)
Oxidation(W)	Artefact	4 (0.0563)	18 (0.193)	14 (0.170)
Oxidation(Y)	Post-translational	8 (0.112 ab)	23 (0.247 a)	5 (0.0608 b)
Phospho(K)	Other	1 (0.0141)	2 (0.0214)	1 (0.0121)
Phospho(S)	Post-translational	4 (0.0563 b)	6 (0.0643 b)	17 (0.207 a)
Phospho(T)	Post-translational	2 (0.0281)	0 (0)	1 (0.0121)
Phospho(Y)	Post-translational	0 (0)	0 (0)	1 (0.0121)
Phosphopantetheine(S)	Post-translational	0 (0)	1 (0.0107)	0 (0)
Pro->pyro-Glu(P)	Chemical derivative	42 (0.591 a)	29 (0.311 b)	2 (0.0243 c)
Protein Terminal Acetyl	Post-translational	5 (0.0703 c)	24 (0.258 b)	40 (0.486 a)
PyruvicAcidIminyl(K)	Post-translational	2 (0.0281)	2 (0.0214)	2 (0.0243)
Quinone(Y)	Post-translational	1 (0.0141)	2 (0.0214)	0 (0)
Quinone(W)	Post-translational	0 (0)	2 (0.0214)	0 (0)
Ser->LacticAcid(S)	Post-translational	3 (0.0422 b)	19 (0.204 a)	7 (0.0851 ab)
Ser->Oxoalanine(S)	Post-translational	12 (0.169 a)	8 (0.0858 ab)	1 (0.0121 b)
Trimethyl(K)	Post-translational	2 (0.0281)	2 (0.0214)	7 (0.0851)
Trimethyl(R)	Chemical derivative	0 (0)	1 (0.0107)	0 (0)
Trp->Hydroxykynurenin(W)	Chemical derivative	1 (0.0141)	2 (0.0214)	0 (0)
Trp->Kynurenin(W)	Chemical derivative	4 (0.0563)	6 (0.0643)	13 (0.158)
Tyr->Dha(Y)	Post-translational	1 (0.0141)	2 (0.0214)	5 (0.0608)
Nitro(W)	Chemical derivative	2 (0.0281)	0 (0)	0 (0)
Nitro(Y)	Chemical derivative	38 (0.534 a)	0 (0 b)	0 (0 b)
FDR: False discovery rate; a, b, c Ratios with different superscripts significantly differ between groups (p < 0.05) by Tukey's WSD test. The order of value is designated as alphabetical order.
